# Supplementary material for: cis-Di­aqua­tetra­kis­(1-butyl-1H-imidazole-κN 3)nickel(II) dichloride
Source: Acta Crystallogr Sect E Struct Rep Online. 2013 Aug 17;69(Pt 9):m498–9. doi: 10.1107/S1600536813022496 (PMC3884482; doi:10.1107/S1600536813022496)
Supplement: Supplementary file 1 [file e-69-0m498-sup1.cif]

##############################################################################
#                                                                            #
# This CIF contains the data in a paper accepted for publication in          #
# Acta Crystallographica Section E. It conforms to the requirements of       #
# Notes for Authors for Acta Crystallographica Section E, and has been       #
# peer reviewed under the auspices of the IUCr Commission on Journals.       #
#                                                                            #
# Full details of the Crystallographic Information File format               #
# are given in the paper "The Crystallographic Information File (CIF):       #
# a New Standard Archive File for Crystallography" by S. R. Hall, F. H.      #
# Allen and I. D. Brown [Acta Cryst. (1991), A47, 655-685].                  #
#                                                                            #
# The current version of the core CIF dictionary is obtainable from          #
# ftp://ftp.iucr.org/pub/cif_core.dic.                                       #
#                                                                            #
# Software is freely available for graphical display of the structure(s)     #
# in this CIF. For information consult the CIF software page                 #
# http://www.iucr.org/resources/cif/software.                                #
#                                                                            #
# This file may be used for bona fide research purposes within the           #
# scientific community so long as proper attribution is given to the journal # 
# article from which it was obtained.                                        #
#                                                                            #
##############################################################################
data_global
_audit_creation_method     SHELXL-97
_journal_date_recd_electronic     2013-07-16
_journal_date_accepted     2013-08-10
_journal_name_full     'Acta Crystallographica, Section E'
_journal_year     2013
_journal_volume     69
_journal_issue      9
_journal_page_first     m498
_journal_page_last     m499
_journal_paper_category     QM
_journal_paper_doi     10.1107/S1600536813022496
_journal_coeditor_code     SU2624
_publ_contact_author_name     'A. SubbiahPandi'
_publ_contact_author_address
;
Department of Physics
Presidency College (Autonomous)
Chennai 600 005
India
;
_publ_contact_author_email     a_sp59@yahoo.in
_publ_contact_author_fax     '044 091 2854 4894'
_publ_contact_author_phone     '044 091 24471061'
_publ_section_title
;
<i>cis</i>-Diaquatetrakis(1-butyl-1<i>H</i>-imidazole-\k<i>N</i>^3^)nickel(II)
dichloride
;
loop_
    _publ_author_name
    _publ_author_address
    'P. S. Kannan'
;
Department of Physics
S. M. K. Fomra Institute of Technology
Thaiyur
Chennai 603 103
India
;
    'A. S. Ganeshraja'
;
Department of Chemistry
Pondicherry University
Pondicherry 605 014
India
;
    'K. Rajkumar'
;
Department of Chemistry
Pondicherry University
Pondicherry 605 014
India
;
    'K. Anbalagan'
;
Department of Chemistry
Pondicherry University
Pondicherry 605 014
India
;
    'A. SubbiahPandi'
;
Department of Physics
Presidency College (Autonomous)
Chennai 600 005
India
Department of Physics
S. M. K. Fomra Institute of Technology
Thaiyur
Chennai 603 103
India
;
data_I
_audit_creation_method     SHELXL97
_chemical_name_systematic
;
<i>cis</i>-Diaquatetrakis(1-butyl-1<i>H</i>-imidazole-\k<i>N</i>^3^)nickel(II)
dichloride
;
_chemical_name_common     ?
_chemical_formula_moiety     'C28 H52 N8 Ni O2 2+, 2(Cl -)'
_chemical_formula_sum     'C28 H52 Cl2 N8 Ni O2'
_chemical_formula_iupac     '[Ni (C7 H12 N2)4 (H2 O)2] Cl2'
_chemical_formula_weight     662.39
_chemical_melting_point     ?
_symmetry_cell_setting     monoclinic
_symmetry_space_group_name_H-M     'P 21/n'
_symmetry_space_group_name_Hall     '-P 2yn'
loop_
    _symmetry_equiv_pos_site_id
    _symmetry_equiv_pos_as_xyz
    1 x,y,z
    2 1/2-x,1/2+y,1/2-z
    3 -x,-y,-z
    4 1/2+x,1/2-y,1/2+z
_cell_length_a     8.533(5)
_cell_length_b     24.952(5)
_cell_length_c     17.641(5)
_cell_angle_alpha     90.000(5)
_cell_angle_beta     101.277(5)
_cell_angle_gamma     90.000(5)
_cell_volume     3684(3)
_cell_formula_units_Z     4
_cell_measurement_reflns_used     6451
_cell_measurement_theta_min     3.49
_cell_measurement_theta_max     25.00
_cell_measurement_temperature     293(2)
_exptl_crystal_description     block
_exptl_crystal_colour     colourless
_exptl_crystal_size_max     0.30
_exptl_crystal_size_mid     0.30
_exptl_crystal_size_min     0.25
_exptl_crystal_density_diffrn     1.194
_exptl_crystal_density_meas     ?
_exptl_crystal_density_method     'not measured'
_exptl_crystal_F_000     1416
_exptl_absorpt_coefficient_mu     0.706
_exptl_absorpt_correction_type     multi-scan
_exptl_absorpt_process_details     '(CrysAlis PRO; Oxford Diffraction, 2009)'
_exptl_absorpt_correction_T_min     0.7902
_exptl_absorpt_correction_T_max     0.8161
_exptl_special_details     ?
_diffrn_ambient_temperature     293(2)
_diffrn_radiation_type     MoK\a
_diffrn_radiation_wavelength     0.71073
_diffrn_radiation_source     'fine-focus sealed tube'
_diffrn_radiation_monochromator     graphite
_diffrn_measurement_device_type
                              'Oxford Xcalibur diffractometer with Eos detector'
_diffrn_measurement_method     '\w and \f scan'
_diffrn_detector_area_resol_mean     ?
_diffrn_reflns_number     32409
_diffrn_reflns_av_R_equivalents     0.1129
_diffrn_reflns_av_sigmaI/netI     0.0876
_diffrn_reflns_theta_min     3.49
_diffrn_reflns_theta_max     25.00
_diffrn_reflns_theta_full     25.00
_diffrn_measured_fraction_theta_max     0.995
_diffrn_measured_fraction_theta_full     0.995
_diffrn_reflns_limit_h_min     -10
_diffrn_reflns_limit_h_max     10
_diffrn_reflns_limit_k_min     -29
_diffrn_reflns_limit_k_max     29
_diffrn_reflns_limit_l_min     -20
_diffrn_reflns_limit_l_max     20
_diffrn_standards_number     0
_diffrn_standards_interval_count     .
_diffrn_standards_interval_time     .
_diffrn_standards_decay_%     0
_refine_special_details
;
Refinement of F^2^ against ALL reflections. The weighted R-factor wR and
goodness of fit S are based on F^2^, conventional R-factors R are based on F,
with F set to zero for negative F^2^. The threshold expression of F^2^ >
2sigma(F^2^) is used only for calculating R-factors(gt) etc. and is not
relevant to the choice of reflections for refinement.  R-factors based on F^2^
are statistically about twice as large as those based on F, and R-factors based
on ALL data will be even larger.
;
_reflns_number_total     6451
_reflns_number_gt     4027
_reflns_threshold_expression     I>2\s(I)
_refine_ls_structure_factor_coef     Fsqd
_refine_ls_matrix_type     full
_refine_ls_R_factor_all     0.1198
_refine_ls_R_factor_gt     0.0767
_refine_ls_wR_factor_gt     0.1944
_refine_ls_wR_factor_ref     0.2327
_refine_ls_goodness_of_fit_ref     1.044
_refine_ls_restrained_S_all     1.063
_refine_ls_number_reflns     6451
_refine_ls_number_parameters     530
_refine_ls_number_restraints     707
_refine_ls_hydrogen_treatment     mixed
_refine_ls_weighting_scheme     calc
_refine_ls_weighting_details
       'calc w = 1/[\s^2^(Fo^2^)+(0.1168P)^2^+1.3167P] where P=(Fo^2^+2Fc^2^)/3'
_atom_sites_solution_hydrogens     geom
_atom_sites_solution_primary     direct
_atom_sites_solution_secondary     difmap
_refine_ls_shift/su_max     0.001
_refine_ls_shift/su_mean     0.000
_refine_diff_density_max     0.773
_refine_diff_density_min     -0.693
_refine_ls_extinction_method     none
_refine_ls_extinction_coef     ?
loop_
    _atom_type_symbol
    _atom_type_description
    _atom_type_scat_dispersion_real
    _atom_type_scat_dispersion_imag
    _atom_type_scat_source
    'C' 'C' 0.0033 0.0016
                         'International Tables Vol C Tables 4.2.6.8 and 6.1.1.4'
    'H' 'H' 0.0000 0.0000
                         'International Tables Vol C Tables 4.2.6.8 and 6.1.1.4'
    'N' 'N' 0.0061 0.0033
                         'International Tables Vol C Tables 4.2.6.8 and 6.1.1.4'
    'O' 'O' 0.0106 0.0060
                         'International Tables Vol C Tables 4.2.6.8 and 6.1.1.4'
    'Cl' 'Cl' 0.1484 0.1585
                         'International Tables Vol C Tables 4.2.6.8 and 6.1.1.4'
    'Ni' 'Ni' 0.3393 1.1124
                         'International Tables Vol C Tables 4.2.6.8 and 6.1.1.4'
_computing_data_collection     'CrysAlis CCD (Oxford  Diffraction, 2009)'
_computing_cell_refinement     'CrysAlis CCD (Oxford  Diffraction, 2009)'
_computing_data_reduction     'CrysAlis RED (Oxford  Diffraction, 2009)'
_computing_structure_solution     'SHELXS97 (Sheldrick, 2008)'
_computing_structure_refinement     'SHELXL97 (Sheldrick, 2008)'
_computing_molecular_graphics     'ORTEP-3 for Windows (Farrugia, 2012)'
_computing_publication_material
                            'SHELXL97 (Sheldrick, 2008) and PLATON (Spek, 2009)'
loop_
    _atom_site_type_symbol
    _atom_site_label
    _atom_site_fract_x
    _atom_site_fract_y
    _atom_site_fract_z
    _atom_site_U_iso_or_equiv
    _atom_site_thermal_displace_type
    _atom_site_calc_flag
    _atom_site_refinement_flags
    _atom_site_occupancy
    _atom_site_disorder_assembly
    _atom_site_disorder_group
    Ni Ni1 0.11087(7) 0.36734(2) 0.08946(4) 0.0436(2) Uani d U 1.000 . .
    O O1 0.2011(5) 0.35389(15) -0.0154(2) 0.0582(12) Uani d DU 1.000 . .
    O O2 -0.0477(4) 0.42750(14) 0.0292(2) 0.0524(11) Uani d DU 1.000 . .
    N N1 0.2901(5) 0.42634(17) 0.1112(3) 0.0510(14) Uani d U 1.000 . .
    N N2 0.4118(6) 0.50391(18) 0.1091(3) 0.0670(19) Uani d DU 1.000 . .
    N N3 0.0141(5) 0.37746(17) 0.1882(3) 0.0485(12) Uani d U 1.000 . .
    N N4 -0.1056(9) 0.4062(2) 0.2792(4) 0.103(3) Uani d DU 1.000 . .
    N N5 -0.0736(5) 0.31456(17) 0.0473(3) 0.0502(14) Uani d U 1.000 . .
    N N6 -0.2252(6) 0.2556(2) -0.0259(3) 0.0745(17) Uani d DU 1.000 . .
    N N7 0.2726(5) 0.31154(17) 0.1466(3) 0.0510(14) Uani d U 1.000 . .
    N N8 0.4466(8) 0.2478(3) 0.1766(4) 0.093(2) Uani d DU 1.000 . .
    C C1 0.4446(6) 0.4179(3) 0.1014(4) 0.067(2) Uani d U 1.000 . .
    C C2 0.5172(7) 0.4648(3) 0.1000(4) 0.075(2) Uani d U 1.000 A .
    C C3 0.2771(6) 0.4780(2) 0.1144(4) 0.0590(19) Uani d U 1.000 A .
    C C4 -0.0356(9) 0.4189(3) 0.2200(4) 0.075(2) Uani d U 1.000 . .
    C C5 -0.1008(8) 0.3523(3) 0.2850(4) 0.077(2) Uani d U 1.000 . .
    C C6 -0.0246(7) 0.3351(2) 0.2305(3) 0.064(2) Uani d U 1.000 . .
    C C7 -0.2319(6) 0.3209(2) 0.0543(4) 0.067(2) Uani d U 1.000 . .
    C C8 -0.3219(7) 0.2835(3) 0.0117(4) 0.077(3) Uani d U 1.000 B .
    C C9 -0.0765(7) 0.2748(3) -0.0015(4) 0.066(2) Uani d U 1.000 B .
    C C10 0.3326(8) 0.2677(2) 0.1224(4) 0.069(2) Uani d U 1.000 . .
    C C11 0.4640(8) 0.2782(3) 0.2388(4) 0.086(3) Uani d U 1.000 . .
    C C12 0.3546(7) 0.3179(3) 0.2213(4) 0.071(2) Uani d U 1.000 . .
    C C13' 0.442(3) 0.5613(5) 0.1021(11) 0.087(3) Uani d DUP 0.605(15) A 2
    C C14' 0.453(2) 0.5875(6) 0.1800(10) 0.107(3) Uani d DUP 0.605(15) A 2
    C C15' 0.469(3) 0.6486(6) 0.1729(10) 0.121(4) Uani d DUP 0.605(15) A 2
    C C16' 0.534(3) 0.6707(7) 0.2533(10) 0.142(5) Uani d DUP 0.605(15) A 2
    C C17 -0.200(2) 0.4441(7) 0.3185(11) 0.135(4) Uani d DUP 0.622(12) . 7
    C C18 -0.3681(19) 0.4258(7) 0.3220(13) 0.147(4) Uani d DUP 0.622(12) . 7
    C C19 -0.439(2) 0.4703(8) 0.3679(13) 0.168(4) Uani d DUP 0.622(12) . 7
    C C20 -0.6165(19) 0.4634(10) 0.3481(14) 0.186(6) Uani d DUP 0.622(12) . 7
    C C21 -0.261(3) 0.2083(5) -0.0753(9) 0.101(4) Uani d DUP 0.658(14) B 3
    C C22 -0.284(2) 0.1570(5) -0.0313(10) 0.121(4) Uani d DUP 0.658(14) B 3
    C C23 -0.152(3) 0.1463(7) 0.0311(13) 0.165(4) Uani d DUP 0.658(14) B 3
    C C24 -0.159(4) 0.0888(8) 0.0465(15) 0.206(7) Uani d DUP 0.658(14) B 3
    C C25' 0.5629(19) 0.2053(6) 0.1663(12) 0.143(4) Uani d DUP 0.668(11) . 6
    C C26' 0.530(2) 0.1573(7) 0.2172(12) 0.173(4) Uani d DUP 0.668(11) . 6
    C C27' 0.370(2) 0.1356(7) 0.1799(16) 0.195(5) Uani d DUP 0.668(11) . 6
    C C28' 0.425(3) 0.0816(7) 0.1589(16) 0.224(6) Uani d DUP 0.668(11) . 6
    C C24' -0.001(5) 0.1041(15) 0.054(2) 0.186(7) Uani d DUP 0.342(14) B 4
    C C25 0.522(4) 0.1950(9) 0.177(2) 0.143(5) Uani d DUP 0.332(11) . 5
    C C26 0.453(4) 0.1712(9) 0.1018(19) 0.169(5) Uani d DUP 0.332(11) . 5
    C C27 0.345(4) 0.1242(14) 0.106(3) 0.198(5) Uani d DUP 0.332(11) . 5
    C C28 0.407(6) 0.0763(11) 0.067(3) 0.213(7) Uani d DUP 0.332(11) . 5
    C C19' -0.374(3) 0.4539(16) 0.2983(16) 0.161(4) Uani d DUP 0.378(12) . 8
    C C13 0.421(5) 0.5635(7) 0.1108(17) 0.088(4) Uani d DUP 0.395(15) A 1
    C C14 0.518(3) 0.5825(8) 0.1868(15) 0.093(4) Uani d DUP 0.395(15) A 1
    C C15 0.549(3) 0.6419(8) 0.1878(18) 0.116(4) Uani d DUP 0.395(15) A 1
    C C16 0.419(4) 0.6745(9) 0.211(2) 0.141(6) Uani d DUP 0.395(15) A 1
    C C17' -0.086(3) 0.4468(10) 0.3464(13) 0.127(5) Uani d DUP 0.378(12) . 8
    C C18' -0.246(3) 0.4415(13) 0.3706(14) 0.141(4) Uani d DUP 0.378(12) . 8
    C C22' -0.208(4) 0.1701(10) -0.0654(16) 0.109(4) Uani d DUP 0.342(14) B 4
    C C20' -0.532(3) 0.4663(18) 0.325(2) 0.175(6) Uani d DUP 0.378(12) . 8
    C C21' -0.289(4) 0.2223(9) -0.0909(15) 0.094(4) Uani d DUP 0.342(14) B 4
    C C23' -0.094(4) 0.1407(13) -0.006(2) 0.145(5) Uani d DUP 0.342(14) B 4
    Cl Cl1 0.26436(18) 0.23800(7) -0.07888(10) 0.0737(6) Uani d . 1.000 . .
    Cl Cl2 -0.10336(19) 0.54034(6) 0.11212(10) 0.0692(6) Uani d . 1.000 . .
    H H13D 0.54170 0.56650 0.08410 0.1040 Uiso c RP 0.605(15) A 2
    H H14C 0.54450 0.57350 0.21600 0.1280 Uiso c RP 0.605(15) A 2
    H H14D 0.35760 0.57930 0.20010 0.1280 Uiso c RP 0.605(15) A 2
    H H15C 0.54210 0.65700 0.13860 0.1460 Uiso c RP 0.605(15) A 2
    H H3 0.18350 0.49540 0.11980 0.0710 Uiso c R 1.000 . .
    H H4 -0.02410 0.45390 0.20370 0.0910 Uiso c R 1.000 . .
    H H5 -0.14240 0.33140 0.31990 0.0930 Uiso c R 1.000 . .
    H H6 -0.00100 0.29950 0.22230 0.0770 Uiso c R 1.000 . .
    H H7 -0.26970 0.34700 0.08390 0.0810 Uiso c R 1.000 . .
    H H8 -0.43060 0.27780 0.00870 0.0920 Uiso c R 1.000 . .
    H H9 0.01360 0.26140 -0.01740 0.0790 Uiso c R 1.000 . .
    H H10 0.29920 0.25280 0.07360 0.0830 Uiso c R 1.000 . .
    H H11 0.53630 0.27350 0.28510 0.1030 Uiso c R 1.000 . .
    H H12 0.33770 0.34530 0.25460 0.0850 Uiso c R 1.000 . .
    H H13C 0.35670 0.57740 0.06480 0.1040 Uiso c RP 0.605(15) A 2
    H H20B -0.64420 0.42820 0.36320 0.2790 Uiso c RP 0.622(12) . 7
    H H20C -0.65270 0.46770 0.29340 0.2790 Uiso c RP 0.622(12) . 7
    H H21A -0.17430 0.20280 -0.10290 0.1220 Uiso c RP 0.658(14) B 3
    H H21B -0.35730 0.21500 -0.11340 0.1220 Uiso c RP 0.658(14) B 3
    H H22A -0.38060 0.16010 -0.01070 0.1450 Uiso c RP 0.658(14) B 3
    H H22B -0.29650 0.12700 -0.06700 0.1450 Uiso c RP 0.658(14) B 3
    H H23A -0.16150 0.16690 0.07660 0.1980 Uiso c RP 0.658(14) B 3
    H H23B -0.05110 0.15550 0.01640 0.1980 Uiso c RP 0.658(14) B 3
    H H24A -0.07360 0.07920 0.08830 0.3090 Uiso c RP 0.658(14) B 3
    H H24B -0.14840 0.06910 0.00100 0.3090 Uiso c RP 0.658(14) B 3
    H H24C -0.25960 0.08050 0.06020 0.3090 Uiso c RP 0.658(14) B 3
    H H25C 0.67160 0.21800 0.18280 0.1720 Uiso c RP 0.668(11) . 6
    H H25D 0.54780 0.19460 0.11250 0.1720 Uiso c RP 0.668(11) . 6
    H H26C 0.61160 0.13010 0.21940 0.2080 Uiso c RP 0.668(11) . 6
    H H26D 0.52820 0.16930 0.26940 0.2080 Uiso c RP 0.668(11) . 6
    H H27C 0.32160 0.15620 0.13480 0.2330 Uiso c RP 0.668(11) . 6
    H H27D 0.29770 0.13330 0.21570 0.2330 Uiso c RP 0.668(11) . 6
    H H28D 0.33350 0.06060 0.13580 0.3370 Uiso c RP 0.668(11) . 6
    H H28E 0.48050 0.06390 0.20460 0.3370 Uiso c RP 0.668(11) . 6
    H H28F 0.49460 0.08570 0.12280 0.3370 Uiso c RP 0.668(11) . 6
    H H15D 0.36630 0.66450 0.15190 0.1460 Uiso c RP 0.605(15) A 2
    H H16D 0.54950 0.70870 0.25020 0.2130 Uiso c RP 0.605(15) A 2
    H H16E 0.63420 0.65380 0.27430 0.2130 Uiso c RP 0.605(15) A 2
    H H16F 0.45910 0.66350 0.28620 0.2130 Uiso c RP 0.605(15) A 2
    H H17A -0.20670 0.47820 0.29180 0.1620 Uiso c RP 0.622(12) . 7
    H H17B -0.14210 0.44990 0.37080 0.1620 Uiso c RP 0.622(12) . 7
    H H18A -0.36570 0.39160 0.34820 0.1770 Uiso c RP 0.622(12) . 7
    H H18B -0.43180 0.42210 0.27030 0.1770 Uiso c RP 0.622(12) . 7
    H H19A -0.40010 0.46600 0.42300 0.2020 Uiso c RP 0.622(12) . 7
    H H19B -0.40850 0.50560 0.35270 0.2020 Uiso c RP 0.622(12) . 7
    H H20A -0.66650 0.48980 0.37500 0.2790 Uiso c RP 0.622(12) . 7
    H H1 0.49060 0.38460 0.09660 0.0810 Uiso c R 1.000 . .
    H H1A 0.192(9) 0.3804(14) -0.045(3) 0.0870 Uiso d D 1.000 . .
    H H1B 0.208(8) 0.3255(12) -0.040(3) 0.0870 Uiso d D 1.000 . .
    H H2 0.62200 0.46990 0.09380 0.0910 Uiso c R 1.000 . .
    H H2A -0.086(7) 0.4568(14) 0.043(3) 0.0780 Uiso d D 1.000 . .
    H H2B 0.005(7) 0.435(2) -0.005(3) 0.0780 Uiso d D 1.000 . .
    H H13A 0.31420 0.57830 0.10350 0.1060 Uiso c RP 0.395(15) A 1
    H H13B 0.47010 0.57590 0.06880 0.1060 Uiso c RP 0.395(15) A 1
    H H14A 0.46130 0.57360 0.22780 0.1120 Uiso c RP 0.395(15) A 1
    H H14B 0.61920 0.56370 0.19700 0.1120 Uiso c RP 0.395(15) A 1
    H H15A 0.64810 0.64920 0.22340 0.1400 Uiso c RP 0.395(15) A 1
    H H15B 0.56150 0.65300 0.13670 0.1400 Uiso c RP 0.395(15) A 1
    H H16A 0.44560 0.71180 0.21030 0.2120 Uiso c RP 0.395(15) A 1
    H H16B 0.40690 0.66440 0.26200 0.2120 Uiso c RP 0.395(15) A 1
    H H16C 0.32010 0.66810 0.17520 0.2120 Uiso c RP 0.395(15) A 1
    H H17C 0.00100 0.43710 0.38810 0.1530 Uiso c RP 0.378(12) . 8
    H H17D -0.06950 0.48290 0.32920 0.1530 Uiso c RP 0.378(12) . 8
    H H18C -0.25400 0.46670 0.41170 0.1690 Uiso c RP 0.378(12) . 8
    H H18D -0.26020 0.40550 0.38890 0.1690 Uiso c RP 0.378(12) . 8
    H H19C -0.38840 0.42330 0.26360 0.1930 Uiso c RP 0.378(12) . 8
    H H19D -0.34210 0.48440 0.27090 0.1930 Uiso c RP 0.378(12) . 8
    H H20D -0.61750 0.46860 0.28090 0.2630 Uiso c RP 0.378(12) . 8
    H H20E -0.52210 0.49980 0.35240 0.2630 Uiso c RP 0.378(12) . 8
    H H20F -0.55430 0.43830 0.35870 0.2630 Uiso c RP 0.378(12) . 8
    H H21C -0.25940 0.23540 -0.13800 0.1130 Uiso c RP 0.342(14) B 4
    H H21D -0.40410 0.21930 -0.09850 0.1130 Uiso c RP 0.342(14) B 4
    H H22C -0.30070 0.14710 -0.06940 0.1310 Uiso c RP 0.342(14) B 4
    H H22D -0.16480 0.16150 -0.11090 0.1310 Uiso c RP 0.342(14) B 4
    H H23C -0.07040 0.17210 0.02640 0.1740 Uiso c RP 0.342(14) B 4
    H H23D -0.01100 0.14130 -0.03670 0.1740 Uiso c RP 0.342(14) B 4
    H H24D 0.09440 0.12200 0.07930 0.2790 Uiso c RP 0.342(14) B 4
    H H24E 0.02790 0.07220 0.02890 0.2790 Uiso c RP 0.342(14) B 4
    H H24F -0.06480 0.09460 0.09060 0.2790 Uiso c RP 0.342(14) B 4
    H H25A 0.63720 0.19850 0.18240 0.1720 Uiso c RP 0.332(11) . 5
    H H25B 0.49950 0.17310 0.21870 0.1720 Uiso c RP 0.332(11) . 5
    H H26A 0.53850 0.15980 0.07680 0.2030 Uiso c RP 0.332(11) . 5
    H H26B 0.39220 0.19850 0.06950 0.2030 Uiso c RP 0.332(11) . 5
    H H27A 0.23660 0.13270 0.08050 0.2380 Uiso c RP 0.332(11) . 5
    H H27B 0.34370 0.11590 0.16000 0.2380 Uiso c RP 0.332(11) . 5
    H H28A 0.34400 0.04520 0.07330 0.3180 Uiso c RP 0.332(11) . 5
    H H28B 0.51640 0.06980 0.09100 0.3180 Uiso c RP 0.332(11) . 5
    H H28C 0.39930 0.08380 0.01340 0.3180 Uiso c RP 0.332(11) . 5
loop_
    _atom_site_aniso_label
    _atom_site_aniso_U_11
    _atom_site_aniso_U_22
    _atom_site_aniso_U_33
    _atom_site_aniso_U_12
    _atom_site_aniso_U_13
    _atom_site_aniso_U_23
    Ni1 0.0345(4) 0.0485(4) 0.0474(4) 0.0012(3) 0.0071(3) 0.0018(3)
    O1 0.063(2) 0.060(2) 0.055(2) 0.010(2) 0.020(2) 0.0009(18)
    O2 0.0412(19) 0.059(2) 0.058(2) 0.0088(17) 0.0125(17) 0.0086(18)
    N1 0.038(2) 0.052(2) 0.062(3) -0.0019(18) 0.007(2) -0.007(2)
    N2 0.051(3) 0.064(3) 0.085(4) -0.018(2) 0.011(3) -0.001(3)
    N3 0.045(2) 0.052(2) 0.050(2) -0.0002(19) 0.013(2) 0.0101(19)
    N4 0.161(6) 0.079(4) 0.092(4) 0.027(4) 0.080(4) 0.021(3)
    N5 0.034(2) 0.056(2) 0.059(3) 0.0009(18) 0.005(2) -0.004(2)
    N6 0.061(3) 0.094(3) 0.066(3) -0.027(3) 0.006(3) -0.025(3)
    N7 0.043(2) 0.058(3) 0.048(2) 0.0035(19) -0.001(2) 0.006(2)
    N8 0.086(4) 0.105(4) 0.089(4) 0.052(4) 0.018(4) 0.027(3)
    C1 0.039(3) 0.071(3) 0.095(5) -0.002(3) 0.020(3) -0.009(3)
    C2 0.043(3) 0.088(4) 0.099(5) -0.014(3) 0.023(4) -0.004(4)
    C3 0.045(3) 0.058(3) 0.074(4) -0.001(2) 0.012(3) -0.002(3)
    C4 0.106(5) 0.061(3) 0.070(4) 0.006(4) 0.044(4) 0.009(3)
    C5 0.076(4) 0.098(4) 0.066(4) 0.005(4) 0.033(4) 0.032(3)
    C6 0.072(4) 0.059(3) 0.062(4) -0.001(3) 0.017(3) 0.019(3)
    C7 0.033(3) 0.076(4) 0.092(5) 0.000(3) 0.009(3) -0.011(3)
    C8 0.036(3) 0.098(5) 0.094(5) -0.010(3) 0.003(3) -0.012(4)
    C9 0.050(3) 0.086(4) 0.064(4) -0.010(3) 0.018(3) -0.022(3)
    C10 0.075(4) 0.074(4) 0.059(3) 0.018(3) 0.013(3) -0.001(3)
    C11 0.050(4) 0.127(6) 0.073(4) 0.013(4) -0.006(3) 0.020(4)
    C12 0.065(4) 0.086(4) 0.055(3) 0.007(3) -0.002(3) -0.001(3)
    C13' 0.084(7) 0.081(5) 0.098(6) -0.017(5) 0.021(6) 0.007(5)
    C14' 0.116(7) 0.094(5) 0.109(6) -0.015(6) 0.015(6) -0.010(5)
    C15' 0.129(8) 0.097(6) 0.135(7) -0.003(7) 0.018(7) -0.022(6)
    C16' 0.147(10) 0.115(8) 0.154(9) -0.012(8) 0.007(9) -0.032(7)
    C17 0.149(7) 0.150(7) 0.124(7) 0.016(6) 0.075(6) -0.004(6)
    C18 0.138(7) 0.154(8) 0.150(8) 0.006(6) 0.028(6) -0.007(6)
    C19 0.151(7) 0.193(8) 0.169(8) 0.019(7) 0.052(7) -0.008(7)
    C20 0.153(9) 0.219(12) 0.193(12) 0.015(10) 0.053(10) 0.011(11)
    C21 0.099(7) 0.100(6) 0.100(6) -0.025(6) 0.008(6) -0.036(5)
    C22 0.130(7) 0.100(5) 0.133(7) -0.020(6) 0.024(6) -0.035(5)
    C23 0.170(8) 0.150(7) 0.171(8) 0.010(7) 0.025(6) 0.006(7)
    C24 0.215(13) 0.174(9) 0.220(12) 0.001(10) 0.019(11) 0.039(10)
    C25' 0.140(7) 0.142(7) 0.153(8) 0.068(5) 0.044(6) 0.022(6)
    C26' 0.184(8) 0.138(6) 0.194(8) 0.045(6) 0.030(7) 0.029(6)
    C27' 0.194(8) 0.174(8) 0.213(9) 0.027(6) 0.033(7) 0.001(7)
    C28' 0.241(11) 0.187(9) 0.234(12) 0.035(9) 0.021(10) -0.018(9)
    C24' 0.187(12) 0.170(11) 0.190(11) 0.010(10) 0.012(10) 0.021(10)
    C25 0.147(9) 0.128(7) 0.156(9) 0.056(6) 0.033(7) 0.021(6)
    C26 0.169(9) 0.162(8) 0.177(9) 0.033(7) 0.034(8) -0.008(7)
    C27 0.201(9) 0.184(9) 0.206(10) 0.011(7) 0.032(8) 0.000(7)
    C28 0.226(14) 0.183(10) 0.220(14) 0.012(11) 0.023(12) -0.013(11)
    C19' 0.154(7) 0.173(8) 0.158(8) 0.009(7) 0.037(6) -0.006(7)
    C13 0.091(8) 0.081(5) 0.094(8) -0.019(5) 0.020(7) 0.007(6)
    C14 0.089(8) 0.091(6) 0.098(7) -0.011(6) 0.016(6) -0.008(6)
    C15 0.119(8) 0.100(6) 0.126(8) -0.013(6) 0.014(7) -0.012(6)
    C16 0.151(11) 0.119(9) 0.150(11) 0.012(9) 0.021(10) -0.014(9)
    C17' 0.140(8) 0.138(8) 0.112(8) 0.019(8) 0.047(7) -0.016(7)
    C18' 0.144(7) 0.156(8) 0.134(8) 0.016(7) 0.053(6) -0.028(7)
    C22' 0.117(8) 0.102(7) 0.108(8) -0.011(7) 0.023(7) -0.032(6)
    C20' 0.151(9) 0.203(11) 0.176(12) 0.014(11) 0.043(9) -0.002(11)
    C21' 0.091(8) 0.096(7) 0.092(8) -0.025(6) 0.008(6) -0.026(6)
    C23' 0.152(9) 0.134(8) 0.145(9) 0.001(7) 0.020(7) -0.007(7)
    Cl1 0.0533(9) 0.0964(12) 0.0703(10) 0.0051(8) 0.0091(8) -0.0347(9)
    Cl2 0.0697(10) 0.0651(9) 0.0807(11) 0.0139(7) 0.0345(9) 0.0187(8)
_geom_special_details
;
Bond distances, angles etc. have been calculated using the rounded fractional
coordinates. All su's are estimated from the variances of the (full)
variance--covariance matrix. The cell esds are taken into account in the
estimation of distances, angles and torsion angles
;
loop_
    _geom_bond_atom_site_label_1
    _geom_bond_atom_site_label_2
    _geom_bond_site_symmetry_1
    _geom_bond_site_symmetry_2
    _geom_bond_distance
    _geom_bond_publ_flag
    Ni1 O1 . . 2.164(4) no
    Ni1 O2 . . 2.157(4) no
    Ni1 N1 . . 2.103(5) no
    Ni1 N3 . . 2.084(5) no
    Ni1 N5 . . 2.075(5) no
    Ni1 N7 . . 2.077(5) no
    O1 H1B . . 0.84(4) no
    O1 H1A . . 0.84(4) no
    O2 H2A . . 0.86(4) no
    O2 H2B . . 0.84(6) no
    N1 C1 . . 1.379(7) no
    N1 C3 . . 1.296(7) no
    N2 C3 . . 1.338(7) no
    N2 C13' . . 1.465(14) no
    N2 C13 . . 1.489(18) no
    N2 C2 . . 1.358(8) no
    N3 C4 . . 1.287(9) no
    N3 C6 . . 1.371(7) no
    N4 C17 . . 1.497(19) no
    N4 C4 . . 1.339(10) no
    N4 C17' . . 1.54(2) no
    N4 C5 . . 1.349(9) no
    N5 C7 . . 1.389(7) no
    N5 C9 . . 1.311(9) no
    N6 C8 . . 1.349(8) no
    N6 C9 . . 1.346(8) no
    N6 C21 . . 1.463(15) no
    N6 C21' . . 1.43(3) no
    N7 C12 . . 1.375(9) no
    N7 C10 . . 1.314(7) no
    N8 C10 . . 1.320(10) no
    N8 C25 . . 1.47(3) no
    N8 C11 . . 1.318(10) no
    N8 C25' . . 1.488(18) no
    C1 C2 . . 1.327(10) no
    C5 C6 . . 1.333(9) no
    C7 C8 . . 1.342(9) no
    C11 C12 . . 1.355(10) no
    C13 C14 . . 1.51(4) no
    C13' C14' . . 1.51(2) no
    C14 C15 . . 1.51(3) no
    C14' C15' . . 1.54(2) no
    C15 C16 . . 1.50(4) no
    C15' C16' . . 1.52(2) no
    C17 C18 . . 1.52(2) no
    C17' C18' . . 1.51(4) no
    C18 C19 . . 1.56(3) no
    C18' C19' . . 1.54(4) no
    C19 C20 . . 1.50(3) no
    C19' C20' . . 1.54(4) no
    C21 C22 . . 1.53(2) no
    C21' C22' . . 1.50(4) no
    C22 C23 . . 1.44(3) no
    C22' C23' . . 1.48(4) no
    C23 C24 . . 1.46(3) no
    C23' C24' . . 1.50(5) no
    C25 C26 . . 1.47(5) no
    C25' C26' . . 1.56(3) no
    C26 C27 . . 1.50(4) no
    C26' C27' . . 1.50(3) no
    C27 C28 . . 1.53(6) no
    C27' C28' . . 1.50(3) no
    C1 H1 . . 0.9300 no
    C2 H2 . . 0.9300 no
    C3 H3 . . 0.9300 no
    C4 H4 . . 0.9300 no
    C5 H5 . . 0.9300 no
    C6 H6 . . 0.9300 no
    C7 H7 . . 0.9300 no
    C8 H8 . . 0.9300 no
    C9 H9 . . 0.9300 no
    C10 H10 . . 0.9300 no
    C11 H11 . . 0.9300 no
    C12 H12 . . 0.9300 no
    C13 H13B . . 0.9700 no
    C13 H13A . . 0.9700 no
    C13' H13D . . 0.9700 no
    C13' H13C . . 0.9700 no
    C14 H14A . . 0.9700 no
    C14 H14B . . 0.9700 no
    C14' H14D . . 0.9700 no
    C14' H14C . . 0.9700 no
    C15 H15B . . 0.9700 no
    C15 H15A . . 0.9700 no
    C15' H15C . . 0.9700 no
    C15' H15D . . 0.9700 no
    C16 H16B . . 0.9600 no
    C16 H16C . . 0.9600 no
    C16 H16A . . 0.9600 no
    C16' H16D . . 0.9600 no
    C16' H16E . . 0.9600 no
    C16' H16F . . 0.9600 no
    C17 H17A . . 0.9700 no
    C17 H17B . . 0.9700 no
    C17' H17C . . 0.9700 no
    C17' H17D . . 0.9700 no
    C18 H18A . . 0.9700 no
    C18 H18B . . 0.9700 no
    C18' H18C . . 0.9700 no
    C18' H18D . . 0.9700 no
    C19 H19A . . 0.9700 no
    C19 H19B . . 0.9700 no
    C19' H19C . . 0.9700 no
    C19' H19D . . 0.9700 no
    C20 H20C . . 0.9600 no
    C20 H20A . . 0.9600 no
    C20 H20B . . 0.9600 no
    C20' H20D . . 0.9600 no
    C20' H20F . . 0.9600 no
    C20' H20E . . 0.9600 no
    C21 H21B . . 0.9700 no
    C21 H21A . . 0.9700 no
    C21' H21C . . 0.9700 no
    C21' H21D . . 0.9700 no
    C22 H22A . . 0.9700 no
    C22 H22B . . 0.9700 no
    C22' H22C . . 0.9700 no
    C22' H22D . . 0.9700 no
    C23 H23A . . 0.9700 no
    C23 H23B . . 0.9700 no
    C23' H23C . . 0.9700 no
    C23' H23D . . 0.9700 no
    C24 H24A . . 0.9600 no
    C24 H24B . . 0.9600 no
    C24 H24C . . 0.9600 no
    C24' H24D . . 0.9600 no
    C24' H24E . . 0.9700 no
    C24' H24F . . 0.9500 no
    C25 H25A . . 0.9700 no
    C25 H25B . . 0.9700 no
    C25' H25D . . 0.9700 no
    C25' H25C . . 0.9700 no
    C26 H26B . . 0.9700 no
    C26 H26A . . 0.9700 no
    C26' H26C . . 0.9700 no
    C26' H26D . . 0.9700 no
    C27 H27B . . 0.9800 no
    C27 H27A . . 0.9700 no
    C27' H27D . . 0.9700 no
    C27' H27C . . 0.9700 no
    C28 H28A . . 0.9600 no
    C28 H28C . . 0.9500 no
    C28 H28B . . 0.9600 no
    C28' H28E . . 0.9600 no
    C28' H28F . . 0.9600 no
    C28' H28D . . 0.9600 no
loop_
    _geom_angle_atom_site_label_1
    _geom_angle_atom_site_label_2
    _geom_angle_atom_site_label_3
    _geom_angle_site_symmetry_1
    _geom_angle_site_symmetry_2
    _geom_angle_site_symmetry_3
    _geom_angle
    _geom_angle_publ_flag
    O1 Ni1 O2 . . . 88.88(14) no
    O1 Ni1 N1 . . . 84.08(17) no
    O1 Ni1 N3 . . . 176.94(16) no
    O1 Ni1 N5 . . . 88.11(17) no
    O1 Ni1 N7 . . . 89.84(17) no
    O2 Ni1 N1 . . . 88.08(16) no
    O2 Ni1 N3 . . . 90.84(16) no
    O2 Ni1 N5 . . . 84.62(16) no
    O2 Ni1 N7 . . . 177.31(16) no
    N1 Ni1 N3 . . . 98.95(18) no
    N1 Ni1 N5 . . . 169.4(2) no
    N1 Ni1 N7 . . . 89.44(17) no
    N3 Ni1 N5 . . . 88.84(19) no
    N3 Ni1 N7 . . . 90.56(19) no
    N5 Ni1 N7 . . . 97.70(17) no
    H1A O1 H1B . . . 111(5) no
    Ni1 O1 H1A . . . 114(4) no
    Ni1 O1 H1B . . . 130(4) no
    Ni1 O2 H2A . . . 134(4) no
    Ni1 O2 H2B . . . 98(4) no
    H2A O2 H2B . . . 108(5) no
    Ni1 N1 C1 . . . 123.3(4) no
    Ni1 N1 C3 . . . 129.7(4) no
    C1 N1 C3 . . . 104.4(5) no
    C2 N2 C13' . . . 124.1(11) no
    C2 N2 C3 . . . 105.0(5) no
    C3 N2 C13 . . . 121.6(17) no
    C2 N2 C13 . . . 133.4(17) no
    C3 N2 C13' . . . 130.3(11) no
    C4 N3 C6 . . . 104.3(5) no
    Ni1 N3 C6 . . . 122.6(3) no
    Ni1 N3 C4 . . . 132.8(4) no
    C4 N4 C17' . . . 116.5(11) no
    C5 N4 C17 . . . 127.3(9) no
    C4 N4 C17 . . . 125.1(8) no
    C4 N4 C5 . . . 106.5(6) no
    C5 N4 C17' . . . 126.8(10) no
    Ni1 N5 C9 . . . 129.2(4) no
    Ni1 N5 C7 . . . 125.3(4) no
    C7 N5 C9 . . . 104.5(5) no
    C8 N6 C21' . . . 121.3(14) no
    C8 N6 C9 . . . 106.8(5) no
    C8 N6 C21 . . . 129.2(11) no
    C9 N6 C21' . . . 130.4(15) no
    C9 N6 C21 . . . 123.5(11) no
    Ni1 N7 C10 . . . 131.6(5) no
    C10 N7 C12 . . . 104.5(5) no
    Ni1 N7 C12 . . . 123.6(4) no
    C10 N8 C25 . . . 127.0(15) no
    C10 N8 C25' . . . 126.5(10) no
    C10 N8 C11 . . . 109.5(7) no
    C11 N8 C25' . . . 122.9(10) no
    C11 N8 C25 . . . 122.4(15) no
    N1 C1 C2 . . . 109.2(6) no
    N2 C2 C1 . . . 108.0(5) no
    N1 C3 N2 . . . 113.3(5) no
    N3 C4 N4 . . . 112.7(6) no
    N4 C5 C6 . . . 106.2(6) no
    N3 C6 C5 . . . 110.4(5) no
    N5 C7 C8 . . . 109.3(5) no
    N6 C8 C7 . . . 107.2(5) no
    N5 C9 N6 . . . 112.0(5) no
    N7 C10 N8 . . . 110.9(6) no
    N8 C11 C12 . . . 105.7(6) no
    N7 C12 C11 . . . 109.4(6) no
    N2 C13 C14 . . . 110.5(19) no
    N2 C13' C14' . . . 109.1(13) no
    C13 C14 C15 . . . 113(2) no
    C13' C14' C15' . . . 110.3(13) no
    C14 C15 C16 . . . 114(2) no
    C14' C15' C16' . . . 107.8(14) no
    N4 C17 C18 . . . 115.3(14) no
    N4 C17' C18' . . . 101.0(18) no
    C17 C18 C19 . . . 105.8(14) no
    C17' C18' C19' . . . 106(2) no
    C18 C19 C20 . . . 105.9(17) no
    C18' C19' C20' . . . 108(2) no
    N6 C21 C22 . . . 113.9(12) no
    N6 C21' C22' . . . 101(2) no
    C21 C22 C23 . . . 112.6(15) no
    C21' C22' C23' . . . 148(3) no
    C22 C23 C24 . . . 105.7(19) no
    C22' C23' C24' . . . 170(3) no
    N8 C25 C26 . . . 105(2) no
    N8 C25' C26' . . . 106.2(13) no
    C25 C26 C27 . . . 114(3) no
    C25' C26' C27' . . . 106.1(16) no
    C26 C27 C28 . . . 109(3) no
    C26' C27' C28' . . . 97.5(16) no
    N1 C1 H1 . . . 125.00 no
    C2 C1 H1 . . . 125.00 no
    N2 C2 H2 . . . 126.00 no
    C1 C2 H2 . . . 126.00 no
    N1 C3 H3 . . . 123.00 no
    N2 C3 H3 . . . 123.00 no
    N3 C4 H4 . . . 124.00 no
    N4 C4 H4 . . . 124.00 no
    N4 C5 H5 . . . 127.00 no
    C6 C5 H5 . . . 127.00 no
    N3 C6 H6 . . . 125.00 no
    C5 C6 H6 . . . 125.00 no
    N5 C7 H7 . . . 125.00 no
    C8 C7 H7 . . . 125.00 no
    N6 C8 H8 . . . 126.00 no
    C7 C8 H8 . . . 126.00 no
    N5 C9 H9 . . . 124.00 no
    N6 C9 H9 . . . 124.00 no
    N7 C10 H10 . . . 124.00 no
    N8 C10 H10 . . . 125.00 no
    N8 C11 H11 . . . 127.00 no
    C12 C11 H11 . . . 127.00 no
    N7 C12 H12 . . . 125.00 no
    C11 C12 H12 . . . 125.00 no
    N2 C13 H13B . . . 109.00 no
    C14 C13 H13A . . . 110.00 no
    C14 C13 H13B . . . 110.00 no
    H13A C13 H13B . . . 108.00 no
    N2 C13 H13A . . . 109.00 no
    H13C C13' H13D . . . 108.00 no
    N2 C13' H13D . . . 110.00 no
    N2 C13' H13C . . . 110.00 no
    C14' C13' H13C . . . 110.00 no
    C14' C13' H13D . . . 110.00 no
    C13 C14 H14B . . . 109.00 no
    C13 C14 H14A . . . 109.00 no
    H14A C14 H14B . . . 108.00 no
    C15 C14 H14A . . . 109.00 no
    C15 C14 H14B . . . 109.00 no
    C13' C14' H14C . . . 110.00 no
    C15' C14' H14D . . . 109.00 no
    H14C C14' H14D . . . 108.00 no
    C13' C14' H14D . . . 110.00 no
    C15' C14' H14C . . . 110.00 no
    H15A C15 H15B . . . 108.00 no
    C16 C15 H15A . . . 109.00 no
    C16 C15 H15B . . . 109.00 no
    C14 C15 H15A . . . 109.00 no
    C14 C15 H15B . . . 109.00 no
    C14' C15' H15C . . . 110.00 no
    C14' C15' H15D . . . 110.00 no
    C16' C15' H15C . . . 110.00 no
    C16' C15' H15D . . . 110.00 no
    H15C C15' H15D . . . 108.00 no
    C15 C16 H16B . . . 110.00 no
    C15 C16 H16C . . . 109.00 no
    H16A C16 H16B . . . 110.00 no
    H16A C16 H16C . . . 109.00 no
    H16B C16 H16C . . . 109.00 no
    C15 C16 H16A . . . 110.00 no
    H16E C16' H16F . . . 109.00 no
    C15' C16' H16D . . . 110.00 no
    C15' C16' H16E . . . 110.00 no
    C15' C16' H16F . . . 109.00 no
    H16D C16' H16E . . . 109.00 no
    H16D C16' H16F . . . 110.00 no
    H17A C17 H17B . . . 108.00 no
    N4 C17 H17A . . . 108.00 no
    N4 C17 H17B . . . 108.00 no
    C18 C17 H17A . . . 109.00 no
    C18 C17 H17B . . . 108.00 no
    C18' C17' H17C . . . 111.00 no
    C18' C17' H17D . . . 111.00 no
    N4 C17' H17D . . . 112.00 no
    N4 C17' H17C . . . 112.00 no
    H17C C17' H17D . . . 109.00 no
    C17 C18 H18A . . . 111.00 no
    C17 C18 H18B . . . 111.00 no
    H18A C18 H18B . . . 109.00 no
    C19 C18 H18B . . . 111.00 no
    C19 C18 H18A . . . 111.00 no
    C19' C18' H18C . . . 110.00 no
    C17' C18' H18D . . . 111.00 no
    C17' C18' H18C . . . 111.00 no
    C19' C18' H18D . . . 110.00 no
    H18C C18' H18D . . . 109.00 no
    H19A C19 H19B . . . 109.00 no
    C18 C19 H19A . . . 110.00 no
    C18 C19 H19B . . . 110.00 no
    C20 C19 H19A . . . 111.00 no
    C20 C19 H19B . . . 111.00 no
    C18' C19' H19C . . . 110.00 no
    C20' C19' H19D . . . 110.00 no
    C18' C19' H19D . . . 110.00 no
    C20' C19' H19C . . . 110.00 no
    H19C C19' H19D . . . 108.00 no
    C19 C20 H20A . . . 109.00 no
    H20B C20 H20C . . . 109.00 no
    C19 C20 H20B . . . 109.00 no
    C19 C20 H20C . . . 110.00 no
    H20A C20 H20B . . . 109.00 no
    H20A C20 H20C . . . 109.00 no
    C19' C20' H20F . . . 109.00 no
    H20D C20' H20E . . . 110.00 no
    C19' C20' H20E . . . 109.00 no
    C19' C20' H20D . . . 110.00 no
    H20E C20' H20F . . . 109.00 no
    H20D C20' H20F . . . 110.00 no
    N6 C21 H21B . . . 109.00 no
    N6 C21 H21A . . . 109.00 no
    H21A C21 H21B . . . 108.00 no
    C22 C21 H21A . . . 109.00 no
    C22 C21 H21B . . . 109.00 no
    N6 C21' H21D . . . 112.00 no
    H21C C21' H21D . . . 110.00 no
    C22' C21' H21C . . . 112.00 no
    C22' C21' H21D . . . 112.00 no
    N6 C21' H21C . . . 112.00 no
    C21 C22 H22A . . . 109.00 no
    C21 C22 H22B . . . 109.00 no
    C23 C22 H22A . . . 109.00 no
    C23 C22 H22B . . . 109.00 no
    H22A C22 H22B . . . 108.00 no
    C21' C22' H22C . . . 100.00 no
    C21' C22' H22D . . . 100.00 no
    C23' C22' H22C . . . 100.00 no
    C23' C22' H22D . . . 100.00 no
    H22C C22' H22D . . . 104.00 no
    H23A C23 H23B . . . 108.00 no
    C22 C23 H23A . . . 111.00 no
    C22 C23 H23B . . . 111.00 no
    C24 C23 H23A . . . 111.00 no
    C24 C23 H23B . . . 111.00 no
    C24' C23' H23C . . . 93.00 no
    C24' C23' H23D . . . 93.00 no
    C22' C23' H23D . . . 93.00 no
    C22' C23' H23C . . . 93.00 no
    H23C C23' H23D . . . 103.00 no
    C23 C24 H24A . . . 110.00 no
    C23 C24 H24B . . . 109.00 no
    H24A C24 H24C . . . 110.00 no
    H24B C24 H24C . . . 110.00 no
    C23 C24 H24C . . . 109.00 no
    H24A C24 H24B . . . 109.00 no
    C23' C24' H24F . . . 110.00 no
    H24E C24' H24F . . . 110.00 no
    H24D C24' H24E . . . 109.00 no
    H24D C24' H24F . . . 110.00 no
    C23' C24' H24D . . . 109.00 no
    C23' C24' H24E . . . 109.00 no
    N8 C25 H25B . . . 111.00 no
    C26 C25 H25A . . . 110.00 no
    C26 C25 H25B . . . 111.00 no
    H25A C25 H25B . . . 109.00 no
    N8 C25 H25A . . . 111.00 no
    H25C C25' H25D . . . 109.00 no
    N8 C25' H25D . . . 111.00 no
    N8 C25' H25C . . . 111.00 no
    C26' C25' H25C . . . 110.00 no
    C26' C25' H25D . . . 110.00 no
    C25 C26 H26B . . . 109.00 no
    C25 C26 H26A . . . 109.00 no
    H26A C26 H26B . . . 108.00 no
    C27 C26 H26A . . . 109.00 no
    C27 C26 H26B . . . 108.00 no
    C25' C26' H26C . . . 111.00 no
    C27' C26' H26D . . . 110.00 no
    H26C C26' H26D . . . 109.00 no
    C25' C26' H26D . . . 110.00 no
    C27' C26' H26C . . . 111.00 no
    H27A C27 H27B . . . 108.00 no
    C28 C27 H27A . . . 110.00 no
    C28 C27 H27B . . . 110.00 no
    C26 C27 H27A . . . 110.00 no
    C26 C27 H27B . . . 110.00 no
    C26' C27' H27C . . . 112.00 no
    C26' C27' H27D . . . 112.00 no
    C28' C27' H27C . . . 112.00 no
    C28' C27' H27D . . . 112.00 no
    H27C C27' H27D . . . 110.00 no
    C27 C28 H28B . . . 109.00 no
    C27 C28 H28C . . . 109.00 no
    H28A C28 H28B . . . 109.00 no
    H28A C28 H28C . . . 110.00 no
    H28B C28 H28C . . . 110.00 no
    C27 C28 H28A . . . 109.00 no
    H28E C28' H28F . . . 110.00 no
    C27' C28' H28D . . . 109.00 no
    C27' C28' H28E . . . 109.00 no
    C27' C28' H28F . . . 109.00 no
    H28D C28' H28E . . . 109.00 no
    H28D C28' H28F . . . 110.00 no
loop_
    _geom_torsion_atom_site_label_1
    _geom_torsion_atom_site_label_2
    _geom_torsion_atom_site_label_3
    _geom_torsion_atom_site_label_4
    _geom_torsion_site_symmetry_1
    _geom_torsion_site_symmetry_2
    _geom_torsion_site_symmetry_3
    _geom_torsion_site_symmetry_4
    _geom_torsion
    _geom_torsion_publ_flag
    O1 Ni1 N1 C1 . . . . -45.5(5) no
    O2 Ni1 N1 C1 . . . . -134.6(5) no
    N3 Ni1 N1 C1 . . . . 134.9(5) no
    N7 Ni1 N1 C1 . . . . 44.4(5) no
    O1 Ni1 N1 C3 . . . . 113.5(6) no
    O2 Ni1 N1 C3 . . . . 24.4(6) no
    N3 Ni1 N1 C3 . . . . -66.1(6) no
    N7 Ni1 N1 C3 . . . . -156.6(6) no
    O2 Ni1 N3 C4 . . . . -37.4(6) no
    N1 Ni1 N3 C4 . . . . 50.8(6) no
    N5 Ni1 N3 C4 . . . . -122.0(6) no
    N7 Ni1 N3 C4 . . . . 140.3(6) no
    O2 Ni1 N3 C6 . . . . 135.6(4) no
    N1 Ni1 N3 C6 . . . . -136.2(4) no
    N5 Ni1 N3 C6 . . . . 51.0(4) no
    N7 Ni1 N3 C6 . . . . -46.7(4) no
    O1 Ni1 N5 C7 . . . . -140.3(5) no
    O2 Ni1 N5 C7 . . . . -51.3(5) no
    N3 Ni1 N5 C7 . . . . 39.7(5) no
    N7 Ni1 N5 C7 . . . . 130.1(5) no
    O1 Ni1 N5 C9 . . . . 26.5(6) no
    O2 Ni1 N5 C9 . . . . 115.5(6) no
    N3 Ni1 N5 C9 . . . . -153.5(6) no
    N7 Ni1 N5 C9 . . . . -63.1(6) no
    O1 Ni1 N7 C10 . . . . -32.4(5) no
    N1 Ni1 N7 C10 . . . . -116.4(5) no
    N3 Ni1 N7 C10 . . . . 144.6(5) no
    N5 Ni1 N7 C10 . . . . 55.7(6) no
    O1 Ni1 N7 C12 . . . . 140.1(5) no
    N1 Ni1 N7 C12 . . . . 56.0(5) no
    N3 Ni1 N7 C12 . . . . -42.9(5) no
    N5 Ni1 N7 C12 . . . . -131.8(5) no
    Ni1 N1 C1 C2 . . . . 164.1(5) no
    C3 N1 C1 C2 . . . . 0.6(8) no
    Ni1 N1 C3 N2 . . . . -163.3(4) no
    C1 N1 C3 N2 . . . . -1.3(8) no
    C13' N2 C2 C1 . . . . -172.9(10) no
    C13' N2 C3 N1 . . . . 172.7(11) no
    C3 N2 C2 C1 . . . . -1.0(7) no
    C2 N2 C3 N1 . . . . 1.5(8) no
    C2 N2 C13' C14' . . . . -113.4(15) no
    C3 N2 C13' C14' . . . . 76.8(19) no
    C6 N3 C4 N4 . . . . -0.9(8) no
    C4 N3 C6 C5 . . . . 1.9(7) no
    Ni1 N3 C4 N4 . . . . 173.1(5) no
    Ni1 N3 C6 C5 . . . . -172.8(4) no
    C5 N4 C4 N3 . . . . -0.5(9) no
    C17 N4 C4 N3 . . . . -168.7(10) no
    C4 N4 C5 C6 . . . . 1.6(8) no
    C4 N4 C17 C18 . . . . 125.2(14) no
    C5 N4 C17 C18 . . . . -41(2) no
    C17 N4 C5 C6 . . . . 169.5(11) no
    C7 N5 C9 N6 . . . . 0.1(7) no
    Ni1 N5 C9 N6 . . . . -168.8(4) no
    Ni1 N5 C7 C8 . . . . 171.7(4) no
    C9 N5 C7 C8 . . . . 2.2(7) no
    C21 N6 C8 C7 . . . . 175.2(9) no
    C9 N6 C21 C22 . . . . 99.0(18) no
    C21 N6 C9 N5 . . . . -174.5(8) no
    C8 N6 C9 N5 . . . . -2.3(8) no
    C8 N6 C21 C22 . . . . -71.4(19) no
    C9 N6 C8 C7 . . . . 3.6(8) no
    C12 N7 C10 N8 . . . . -1.1(7) no
    Ni1 N7 C10 N8 . . . . 172.4(5) no
    Ni1 N7 C12 C11 . . . . -172.8(4) no
    C10 N7 C12 C11 . . . . 1.4(7) no
    C10 N8 C11 C12 . . . . 0.5(8) no
    C11 N8 C25' C26' . . . . 76.8(14) no
    C25' N8 C11 C12 . . . . 168.7(10) no
    C25' N8 C10 N7 . . . . -167.3(9) no
    C11 N8 C10 N7 . . . . 0.4(9) no
    C10 N8 C25' C26' . . . . -117.1(14) no
    N1 C1 C2 N2 . . . . 0.2(8) no
    N4 C5 C6 N3 . . . . -2.2(8) no
    N5 C7 C8 N6 . . . . -3.7(8) no
    N8 C11 C12 N7 . . . . -1.2(8) no
    N2 C13' C14' C15' . . . . -174.7(16) no
    C13' C14' C15' C16' . . . . -161.5(19) no
    N4 C17 C18 C19 . . . . 177.8(14) no
    C17 C18 C19 C20 . . . . 160.4(17) no
    N6 C21 C22 C23 . . . . -53(2) no
    C21 C22 C23 C24 . . . . -158.1(19) no
    N8 C25' C26' C27' . . . . 68.5(17) no
    C25' C26' C27' C28' . . . . 115.7(18) no
loop_
    _geom_hbond_atom_site_label_D
    _geom_hbond_atom_site_label_H
    _geom_hbond_atom_site_label_A
    _geom_hbond_site_symmetry_A
    _geom_hbond_distance_DH
    _geom_hbond_distance_HA
    _geom_hbond_distance_DA
    _geom_hbond_angle_DHA
    _geom_hbond_publ_flag
    O1 H1A Cl2 3_565 0.84(4) 2.35(4) 3.165(4) 164(7) yes
    O1 H1B Cl1 . 0.84(4) 2.37(4) 3.185(5) 166(4) yes
    O2 H2A Cl2 . 0.86(4) 2.43(4) 3.250(4) 160(5) yes
    O2 H2B Cl2 3_565 0.84(6) 2.30(5) 3.127(4) 169(5) yes
    C3 H3 Cl2 . 0.93 2.67 3.593(6) 171 yes
    C4 H4 Cl2 . 0.93 2.70 3.565(8) 155 yes
    C5 H5 Cl1 4_455 0.93 2.72 3.640(8) 173 yes
    C9 H9 Cl1 . 0.93 2.65 3.566(7) 170 yes
    C10 H10 Cl1 . 0.93 2.67 3.562(7) 160 yes
    C11 H11 Cl1 4_555 0.93 2.79 3.722(7) 177 yes
