# Supplementary material for: cis-Di­aqua­tetra­kis­(1-butyl-1H-imidazole-κN 3)nickel(II) dichloride
Source: Acta Crystallogr Sect E Struct Rep Online. 2013 Aug 17;69(Pt 9):m498–9. doi: 10.1107/S1600536813022496 (PMC3884482; doi:10.1107/S1600536813022496)
Supplement: Supplementary file 2 [file e-69-0m498-Isup2.hkl]

# 
# h,k,l, Fc-squared, Fo-squared, sigma(Fo-squared) and status flag 
# 
data_I
_shelx_title ' KA-Ni-IBu in P21/n ' 
_shelx_refln_list_code          4 
_shelx_F_calc_maximum      267.89 
_exptl_crystal_F_000      1416.00 
_reflns_d_resolution_high  0.8409 
 
loop_ 
 _symmetry_equiv_pos_as_xyz 
 'x, y, z' 
 '-x+1/2, y+1/2, -z+1/2' 
 '-x, -y, -z' 
 'x-1/2, -y-1/2, z-1/2' 
 
_cell_length_a     8.5330 
_cell_length_b    24.9520 
_cell_length_c    17.6410 
_cell_angle_alpha  90.000 
_cell_angle_beta  101.277 
_cell_angle_gamma  90.000 
 
_shelx_F_squared_multiplier     1.000 
 
loop_ 
 _refln_index_h 
 _refln_index_k 
 _refln_index_l 
 _refln_F_squared_calc 
 _refln_F_squared_meas 
 _refln_F_squared_sigma 
 _refln_observed_status 
   4   0   0       18.08       25.29     12.86 o 
   6   0   0     5485.97     6319.22    300.13 o 
   8   0   0      522.04      641.82     91.51 o 
   2   1   0     2618.71     3251.42    286.77 o 
   3   1   0      582.29      846.89     52.62 o 
   4   1   0        2.72       -3.60     14.16 o 
   5   1   0     3492.22     3947.04    183.68 o 
   6   1   0     3823.04     3993.32    169.43 o 
   7   1   0       36.19        7.89     13.86 o 
   8   1   0        7.49       13.95     14.71 o 
   9   1   0      314.01      313.78     51.27 o 
   2   2   0    15261.65    16650.05    395.29 o 
   3   2   0       37.97       30.84     14.67 o 
   4   2   0     4256.11     4385.45    164.66 o 
   5   2   0     1337.22     1235.53    102.96 o 
   6   2   0       71.84       36.03     15.69 o 
   7   2   0     1234.41     1206.36     84.17 o 
   8   2   0       14.90       -6.35      6.64 o 
   9   2   0        4.83       52.72     25.96 o 
   2   3   0     3927.12     4226.15    180.51 o 
   3   3   0       39.37       57.04     13.08 o 
   4   3   0      229.59      184.00     31.64 o 
   5   3   0      738.11      889.97     84.71 o 
   6   3   0      571.83      514.73     55.20 o 
   7   3   0      156.03      175.35     29.61 o 
   8   3   0      569.17      507.92     60.43 o 
   9   3   0      582.28      560.71     73.60 o 
   1   4   0     1923.21     2525.73    136.61 o 
   2   4   0     8777.77     9708.87    200.26 o 
   3   4   0      468.02      382.55     31.90 o 
   4   4   0     5710.20     6334.85    193.32 o 
   5   4   0       18.45       27.40     12.95 o 
   6   4   0      129.96       60.47     25.20 o 
   7   4   0      250.65      154.38     24.56 o 
   8   4   0      230.59      215.10     38.60 o 
   9   4   0       99.29      110.22     33.00 o 
   1   5   0     4401.56     4633.11    120.80 o 
   2   5   0     3335.00     3537.15    154.84 o 
   3   5   0      660.92      700.91     54.54 o 
   4   5   0      180.75      280.72     42.29 o 
   5   5   0      168.48      123.23     21.17 o 
   6   5   0      328.61      200.38     21.02 o 
   7   5   0      311.23      325.96     41.61 o 
   8   5   0      279.10      264.69     42.61 o 
   9   5   0       87.16       70.28     24.50 o 
   0   6   0     1659.11     1671.15    115.53 o 
   1   6   0     3139.71     4428.02    120.56 o 
   2   6   0        7.10        6.15      9.06 o 
   3   6   0     2262.97     2236.18    124.63 o 
   4   6   0     2428.37     2420.20    132.84 o 
   5   6   0       41.67       37.82     12.87 o 
   6   6   0        7.82      -15.41     15.41 o 
   7   6   0      344.97      270.11     38.74 o 
   8   6   0      154.91      135.75     26.23 o 
   9   6   0        1.30       31.84     27.04 o 
   1   7   0     2360.02     3402.19    116.46 o 
   2   7   0      471.14      424.01     36.76 o 
   3   7   0     4197.13     4179.90    179.81 o 
   4   7   0      156.74      122.86     19.85 o 
   5   7   0       74.47       80.03     16.85 o 
   6   7   0      204.08      252.20     31.12 o 
   7   7   0      245.64      177.40     28.55 o 
   8   7   0        3.22       14.26     16.69 o 
   9   7   0      271.40      254.97     52.08 o 
   0   8   0       80.24      324.45     26.92 o 
   1   8   0     8744.50     8716.93    205.29 o 
   2   8   0     1486.59     1310.12     61.73 o 
   3   8   0      827.34      617.61     42.71 o 
   4   8   0     1336.07     1167.35     70.50 o 
   5   8   0       22.55       43.23     14.17 o 
   6   8   0      215.33      230.99     29.77 o 
   7   8   0      874.01      885.82     69.98 o 
   8   8   0      696.59      756.30     79.86 o 
   9   8   0       33.67       43.73     33.78 o 
   1   9   0      147.74      151.37     12.53 o 
   2   9   0    12582.53    13007.00    215.26 o 
   3   9   0      233.23      206.73     26.49 o 
   4   9   0     1853.36     1932.92     89.61 o 
   5   9   0       27.22        7.60     11.77 o 
   6   9   0      754.08      907.75     60.08 o 
   7   9   0       15.43        1.45     15.91 o 
   8   9   0      217.22      190.52     43.08 o 
   9   9   0      117.12      134.19     41.30 o 
   0  10   0    19520.45    17719.53    653.62 o 
   1  10   0     1849.59     1987.13     46.05 o 
   2  10   0      135.43       87.17     24.27 o 
   3  10   0    10680.61    11479.84    254.56 o 
   4  10   0      168.76      153.74     23.10 o 
   5  10   0       54.14       73.54     13.88 o 
   6  10   0      315.23      307.37     33.05 o 
   7  10   0      414.75      405.55     54.04 o 
   8  10   0      169.34      166.15     36.33 o 
   9  10   0        5.83       28.51     25.64 o 
   1  11   0     5733.41     6287.36    157.03 o 
   2  11   0     4535.77     4820.42     93.33 o 
   3  11   0     4222.26     4665.06    132.92 o 
   4  11   0      398.36      450.36     36.32 o 
   5  11   0     2735.77     3228.49    108.06 o 
   6  11   0       80.93       46.38     13.30 o 
   7  11   0       79.39       62.21     20.61 o 
   8  11   0        4.50       -3.44     12.70 o 
   9  11   0      834.80      934.19    110.39 o 
   0  12   0       55.62      111.02     12.78 o 
   1  12   0        7.04       11.55      3.67 o 
   2  12   0      364.41      439.21     43.96 o 
   3  12   0     1355.55      996.44     61.35 o 
   4  12   0     4611.04     4669.31    166.13 o 
   5  12   0      581.48      657.27     50.32 o 
   6  12   0        8.87        6.61     16.43 o 
   7  12   0       20.30       21.49     19.13 o 
   8  12   0      473.69      391.03     64.54 o 
   9  12   0       58.54       56.52     40.38 o 
   1  13   0     1156.95     1151.89     35.63 o 
   2  13   0     8192.32     8523.28    276.42 o 
   3  13   0       96.21      103.37     18.06 o 
   4  13   0       62.89       49.91     20.39 o 
   5  13   0      695.10      700.91     46.60 o 
   6  13   0       29.83       35.46     18.65 o 
   7  13   0       11.21      -15.22     21.74 o 
   8  13   0      409.66      447.29     67.86 o 
   0  14   0     1254.20     1624.64     84.72 o 
   1  14   0     2326.57     2333.99     77.64 o 
   2  14   0      326.34      272.58     28.30 o 
   3  14   0     1527.41     1583.59     76.39 o 
   4  14   0      677.93      798.31     62.21 o 
   5  14   0       73.86       39.56     20.88 o 
   6  14   0        2.49      -16.60     16.60 o 
   7  14   0     1082.12     1085.98    103.12 o 
   8  14   0       31.88       11.94     28.32 o 
   1  15   0     1074.94      871.93     36.89 o 
   2  15   0       60.29       54.45     13.74 o 
   3  15   0        2.69        2.12      8.25 o 
   4  15   0     1099.41     1275.87     80.05 o 
   5  15   0      246.44      201.42     42.90 o 
   6  15   0       55.61       31.86     12.64 o 
   7  15   0      230.64      226.03     48.57 o 
   8  15   0       23.54        9.92     15.40 o 
   0  16   0     1053.65     1014.72     61.17 o 
   1  16   0     2252.35     2216.50     60.42 o 
   2  16   0       19.14        3.65      7.42 o 
   3  16   0      413.13      441.23     43.60 o 
   4  16   0       30.58        7.94     17.28 o 
   5  16   0      224.44      194.84     26.10 o 
   6  16   0      305.03      293.16     45.62 o 
   7  16   0      301.58      319.44     58.80 o 
   8  16   0       64.63       25.79     34.99 o 
   1  17   0        2.33       16.70      8.79 o 
   2  17   0       96.67       80.88     19.99 o 
   3  17   0      276.43      255.20     33.26 o 
   4  17   0      133.92      141.84     24.87 o 
   5  17   0      267.49      320.16     43.07 o 
   6  17   0     1290.84     1485.57    119.62 o 
   7  17   0        8.42       -5.35     42.91 o 
   8  17   0        2.69       -3.80     38.12 o 
   0  18   0     3333.38     3633.64    165.16 o 
   1  18   0       41.31       42.45     12.31 o 
   2  18   0        5.23        9.88      7.19 o 
   3  18   0       93.76      148.16     24.90 o 
   4  18   0      172.93      110.34     25.70 o 
   5  18   0      488.22      560.75     60.74 o 
   6  18   0      182.24      222.77     51.02 o 
   7  18   0        5.60      -14.73     14.73 o 
   1  19   0     1006.52     1002.62     43.52 o 
   2  19   0      192.52      119.36     21.90 o 
   3  19   0       43.03       75.70     25.68 o 
   4  19   0       18.74       11.56     16.48 o 
   5  19   0      859.89     1014.76     96.75 o 
   6  19   0        3.71        6.00     15.21 o 
   7  19   0        0.07        4.30     20.44 o 
   0  20   0      962.35      780.13     62.21 o 
   1  20   0      376.10      486.57     35.89 o 
   2  20   0       62.70       37.07     12.09 o 
   3  20   0     1300.29     1599.17    125.49 o 
   4  20   0       14.60       34.24     22.59 o 
   5  20   0      351.46      497.56     77.98 o 
   6  20   0        0.15       -9.88     18.90 o 
   7  20   0      119.81      103.10     38.24 o 
   1  21   0       44.94       89.77     29.63 o 
   2  21   0      619.04      611.09    122.69 o 
   3  21   0      327.39      369.82     57.70 o 
   4  21   0       25.42       11.66     31.80 o 
   5  21   0       54.50       99.31     33.49 o 
   6  21   0      423.88      561.17     92.97 o 
   7  21   0       80.46       80.02     40.85 o 
   0  22   0     1430.70     1821.16    167.73 o 
   1  22   0      340.88      467.48     59.87 o 
   2  22   0       53.76       51.50     26.31 o 
   3  22   0      243.95      347.03     60.04 o 
   4  22   0      928.81     1243.06    119.50 o 
   5  22   0        0.11       33.94     28.02 o 
   6  22   0      244.48      314.96     72.46 o 
   1  23   0      480.06      573.50     76.95 o 
   2  23   0        1.07       10.52     22.49 o 
   3  23   0      157.03      182.58     40.93 o 
   4  23   0        4.36       14.17     31.13 o 
   5  23   0      373.48      542.38     82.34 o 
   6  23   0       19.17       56.87     28.71 o 
   0  24   0      234.26      158.18     72.12 o 
   1  24   0       96.13       87.84     69.51 o 
   2  24   0      342.94      410.45     79.85 o 
   3  24   0      193.21      257.72     63.59 o 
   4  24   0      100.18       76.91     33.33 o 
   5  24   0        0.75      -16.99     24.50 o 
   1  25   0       12.72       -0.61     35.54 o 
   2  25   0      483.64      680.71    153.42 o 
   3  25   0       17.23       70.26     36.74 o 
   4  25   0       51.34       44.23     24.29 o 
   5  25   0       21.72      -13.51     33.83 o 
   0  26   0        1.75       16.99     57.74 o 
   1  26   0        5.55      -72.65     75.72 o 
   2  26   0        2.29       -5.05     94.81 o 
   3  26   0      198.93      398.44     99.00 o 
   4  26   0      112.92      185.89     67.22 o 
   1  27   0       63.23      -12.40     63.58 o 
   2  27   0       28.31       29.96     46.73 o 
   3  27   0       21.91      110.20     54.23 o 
   4  27   0        0.54       66.34     45.89 o 
   0  28   0       12.74       41.09     85.61 o 
   1  28   0        7.11      -65.83     65.83 o 
   2  28   0        1.58      -12.11     35.44 o 
   3  28   0      149.24      334.41    251.35 o 
   1  29   0       19.84        7.26     57.03 o 
   2  29   0       45.47      -34.87    138.37 o 
  -9   0   1      289.08      341.21     74.45 o 
  -7   0   1       22.45        7.22     34.94 o 
  -5   0   1     9647.33     9876.54    328.00 o 
  -3   0   1      501.32      386.50     49.41 o 
   3   0   1      695.99      735.54     60.80 o 
   5   0   1     4614.43     5251.28    304.07 o 
   7   0   1       98.51       78.97     36.19 o 
   9   0   1      289.76      327.72     75.95 o 
 -10   1   1      189.58      211.70     53.28 o 
  -9   1   1       58.54       38.97     20.82 o 
  -8   1   1      199.09      196.83     34.22 o 
  -7   1   1     1314.12     1301.19     88.19 o 
  -6   1   1     2858.54     2719.09    117.31 o 
  -5   1   1       55.12       49.54     24.97 o 
  -4   1   1     1406.45     1612.09     79.63 o 
  -3   1   1      358.57      328.20     30.04 o 
   2   1   1    14554.33    18942.48    272.51 o 
   3   1   1      440.65      416.47     30.80 o 
   4   1   1       70.52       62.52     16.01 o 
   5   1   1     1103.83     1266.22    104.91 o 
   6   1   1       62.75       27.14     19.10 o 
   7   1   1      892.18      772.82     96.02 o 
   8   1   1        4.18       -9.21     15.84 o 
   9   1   1      408.13      405.72     58.30 o 
 -10   2   1        8.48       13.73     23.39 o 
  -9   2   1       12.02        4.65     15.90 o 
  -8   2   1     1003.04      874.98     77.65 o 
  -7   2   1        8.73       -5.73     19.79 o 
  -6   2   1     1934.57     1882.91     97.23 o 
  -5   2   1      345.96      297.07     29.14 o 
  -4   2   1      114.58      106.03     17.12 o 
  -3   2   1     4899.81     4985.73    128.96 o 
  -2   2   1    23370.29    24829.27    419.33 o 
   2   2   1     9553.73     9656.80    148.40 o 
   3   2   1      233.04      261.49     24.59 o 
   4   2   1      131.81      123.27     27.48 o 
   5   2   1      102.10       73.24     12.15 o 
   6   2   1     3504.74     3896.10    201.75 o 
   7   2   1      132.20       90.92     17.22 o 
   8   2   1        0.49       -5.51     16.60 o 
   9   2   1        2.03       12.84     14.50 o 
  -9   3   1      190.46      199.65     38.13 o 
  -8   3   1       79.11       69.74     16.77 o 
  -7   3   1     1047.76     1131.72     81.86 o 
  -6   3   1     1180.57     1198.38     75.51 o 
  -5   3   1      263.58      241.02     26.39 o 
  -4   3   1      155.31       88.32     14.16 o 
  -3   3   1      388.20      428.03     35.98 o 
  -2   3   1      318.98      403.82     27.96 o 
  -1   3   1      399.12      430.30     42.04 o 
   2   3   1     1520.08     1594.35     55.77 o 
   3   3   1     7551.20     8133.51    162.09 o 
   4   3   1     1751.45     2285.71    135.23 o 
   5   3   1     1003.67     1290.54     93.94 o 
   6   3   1      274.28      275.94     51.07 o 
   7   3   1       74.23       48.29     21.14 o 
   8   3   1      422.61      406.50     53.54 o 
   9   3   1      185.86      140.55     37.26 o 
  -9   4   1      644.23      656.79     82.21 o 
  -8   4   1        8.72        6.35     18.28 o 
  -7   4   1      794.13      836.64     70.45 o 
  -6   4   1      579.34      460.93     44.37 o 
  -5   4   1      442.79      488.38     39.50 o 
  -4   4   1       46.33       64.41      9.61 o 
  -3   4   1     2226.60     2067.60     64.32 o 
  -2   4   1        2.53       20.22      7.22 o 
   2   4   1     3545.77     3783.98    105.05 o 
   3   4   1     4316.63     4324.13    117.25 o 
   4   4   1     1610.87     1716.09    100.99 o 
   5   4   1        4.19        1.69     10.88 o 
   6   4   1        0.35      -33.20     33.20 o 
   7   4   1      583.92      536.44     70.87 o 
   8   4   1      238.55      220.90     36.71 o 
   9   4   1      313.45      319.95     55.92 o 
  -9   5   1      233.62      323.08     59.65 o 
  -8   5   1        3.33        4.63     17.41 o 
  -7   5   1       22.83       26.45     23.39 o 
  -6   5   1      233.42       98.78     22.41 o 
  -5   5   1      146.47       84.36     18.00 o 
  -4   5   1       57.65       68.96     15.28 o 
  -3   5   1     4204.59     5747.32    112.49 o 
  -2   5   1     8171.75     8793.48    196.72 o 
  -1   5   1    27403.98    30675.31    609.30 o 
   1   5   1    15615.83    11337.42    933.19 o 
   2   5   1     1868.26     1662.16     66.55 o 
   3   5   1     4118.01     4314.11    132.48 o 
   4   5   1        3.11       13.83     17.78 o 
   5   5   1     3115.77     2660.59    152.60 o 
   6   5   1       31.23        3.65     12.63 o 
   7   5   1        2.67      -18.92     18.92 o 
   8   5   1      244.76      211.53     37.78 o 
   9   5   1       78.31      106.78     32.06 o 
  -9   6   1       94.55      123.71     30.88 o 
  -8   6   1      816.55      962.42     90.33 o 
  -7   6   1      870.19      797.58     66.78 o 
  -6   6   1       37.90        1.63     11.21 o 
  -5   6   1       51.33       33.39      5.38 o 
  -4   6   1     5827.03     6123.14    140.44 o 
  -3   6   1     3954.16     3660.73     95.48 o 
  -2   6   1      259.00      323.83     24.45 o 
  -1   6   1     4723.16     4263.65     75.79 o 
   0   6   1      856.16      732.23     31.62 o 
   1   6   1       55.82       36.54      6.77 o 
   2   6   1    16847.87    18985.23    356.72 o 
   3   6   1      502.19      729.52     51.68 o 
   4   6   1     2672.49     2891.47    135.39 o 
   5   6   1      158.56      177.67     33.32 o 
   6   6   1      761.92      709.49     75.21 o 
   7   6   1       92.85       80.15     13.29 o 
   8   6   1       15.46       31.22     19.05 o 
   9   6   1       25.83       22.76     25.13 o 
  -9   7   1       77.37      125.23     42.43 o 
  -8   7   1      595.91      638.06     74.11 o 
  -7   7   1      127.00       92.87     20.30 o 
  -6   7   1      350.73      388.25     40.91 o 
  -5   7   1      913.93      974.28     60.04 o 
  -4   7   1      172.84      136.62     19.05 o 
  -3   7   1     1336.29     1552.40     69.49 o 
  -2   7   1      726.94      970.45     41.83 o 
  -1   7   1      129.49      115.81     10.29 o 
   0   7   1      880.68      619.90     23.71 o 
   1   7   1     7372.79     5805.57    216.75 o 
   2   7   1    11072.33    13361.20    253.23 o 
   3   7   1      224.18      287.92     29.02 o 
   4   7   1     2152.07     2823.38    119.90 o 
   5   7   1       40.25       14.16     12.33 o 
   6   7   1      333.37      287.53     44.73 o 
   7   7   1       13.76      -16.96     23.27 o 
   8   7   1     1053.39     1018.86     92.90 o 
   9   7   1      463.88      410.00     74.30 o 
  -9   8   1      183.95      186.95     46.44 o 
  -8   8   1      121.93      110.66     25.65 o 
  -7   8   1       25.94       11.41     10.15 o 
  -6   8   1      219.77      200.42     26.80 o 
  -5   8   1      361.76      271.82     30.82 o 
  -4   8   1     1432.95     1359.98     56.50 o 
  -3   8   1     2363.40     2625.54     88.76 o 
  -2   8   1     7523.02     8708.14    156.01 o 
  -1   8   1     3190.40     2526.95     60.58 o 
   0   8   1      913.72     1041.27     27.38 o 
   1   8   1        8.05        8.74      6.09 o 
   2   8   1     5835.00     6007.55    264.81 o 
   3   8   1    11320.51    12926.93    461.42 o 
   4   8   1      464.77      530.79     45.52 o 
   5   8   1      285.13      193.42     32.93 o 
   6   8   1      101.97       63.88     16.21 o 
   7   8   1      416.57      431.96     48.75 o 
   8   8   1        5.16      -13.92     21.14 o 
   9   8   1      260.10      303.23     61.82 o 
  -9   9   1      139.99       43.35     46.94 o 
  -8   9   1       29.60       28.68     17.58 o 
  -7   9   1     1154.72     1214.31     94.33 o 
  -6   9   1       49.17       21.15     11.54 o 
  -5   9   1      199.88      164.52     19.68 o 
  -4   9   1      750.96      803.80     53.08 o 
  -3   9   1     6914.44     8117.45    164.66 o 
  -2   9   1     2788.87     2809.54     68.62 o 
  -1   9   1    11556.65    12351.87    258.83 o 
   0   9   1      246.77      312.43     14.57 o 
   1   9   1     7882.14     8254.31    236.36 o 
   2   9   1      709.62      664.37     45.95 o 
   3   9   1      919.18     1278.16     77.25 o 
   4   9   1     1737.16     1984.39     86.49 o 
   5   9   1       42.33       17.75     10.42 o 
   6   9   1      301.31      273.94     34.40 o 
   7   9   1      885.32      948.31     83.41 o 
   8   9   1       39.34       18.47     18.26 o 
   9   9   1      123.11      121.93     40.75 o 
  -9  10   1       52.55       30.76     42.67 o 
  -8  10   1      782.89      762.00     88.41 o 
  -7  10   1        9.85       28.69     13.15 o 
  -6  10   1      114.44      120.48     18.67 o 
  -5  10   1     1490.80     1298.57     69.51 o 
  -4  10   1      299.86      199.05     23.06 o 
  -3  10   1      291.61      280.00     30.84 o 
  -2  10   1     3665.55     5029.83    101.08 o 
  -1  10   1      328.86      406.09     20.09 o 
   0  10   1     1604.99     1353.84     32.80 o 
   1  10   1     4906.12     4740.69    142.22 o 
   2  10   1    13085.31    13649.89    252.47 o 
   3  10   1     1897.06     2114.44    149.13 o 
   4  10   1      458.38      576.27     44.12 o 
   5  10   1      141.67       82.95     26.08 o 
   6  10   1       85.00      108.10     18.52 o 
   7  10   1       15.32      -16.46     16.46 o 
   8  10   1       14.05       26.96     16.09 o 
   9  10   1       98.89       90.56     35.50 o 
  -9  11   1       21.72       -3.18     31.48 o 
  -8  11   1       62.36       42.24     23.58 o 
  -7  11   1       72.14       32.85     16.53 o 
  -6  11   1       11.09       -0.63      9.30 o 
  -5  11   1        3.20       -4.94     17.63 o 
  -4  11   1     2509.29     2331.74     93.73 o 
  -3  11   1     1269.74     1316.64     64.04 o 
  -2  11   1     6128.31     7332.57    150.00 o 
  -1  11   1      302.66      169.33     13.07 o 
   0  11   1     2411.93     2249.54     55.94 o 
   1  11   1      629.10      593.46     25.37 o 
   2  11   1       53.01       61.66     22.88 o 
   3  11   1      277.19      211.46     33.25 o 
   4  11   1     5085.00     5835.49    233.55 o 
   5  11   1       60.86       47.76     12.94 o 
   6  11   1      100.61       71.54     16.79 o 
   7  11   1       14.88       -6.55     15.30 o 
   8  11   1      333.61      295.17     48.52 o 
   9  11   1        5.12       -3.98     27.30 o 
  -9  12   1      629.87      757.77     99.20 o 
  -8  12   1      483.58      434.42     63.95 o 
  -7  12   1      107.31       99.30     28.66 o 
  -6  12   1        0.89        2.75     15.97 o 
  -5  12   1     2219.48     2200.13     88.67 o 
  -4  12   1       52.11       35.77     12.39 o 
  -3  12   1      665.06      623.23     43.55 o 
  -2  12   1     1607.32     1643.37     52.42 o 
  -1  12   1     4857.89     4855.78    119.27 o 
   0  12   1      143.34      102.05     11.36 o 
   1  12   1     3047.82     2975.88     90.16 o 
   2  12   1     1455.77     1492.94     57.46 o 
   3  12   1      491.05      625.31     45.35 o 
   4  12   1      250.36      299.24     33.96 o 
   5  12   1     1932.15     1777.59    150.25 o 
   6  12   1       38.46       29.22     13.46 o 
   7  12   1       29.04        4.98     21.88 o 
   8  12   1      126.54      121.77     29.37 o 
  -9  13   1      114.06      112.16     44.71 o 
  -8  13   1      562.46      589.76     83.54 o 
  -7  13   1      819.52      831.97     87.50 o 
  -6  13   1        0.94      -12.94     12.94 o 
  -5  13   1        3.91       -7.33      8.48 o 
  -4  13   1        0.96        4.12     10.37 o 
  -3  13   1     2419.64     2741.11    108.37 o 
  -2  13   1      144.13      153.44     14.08 o 
  -1  13   1       49.55       81.05      9.55 o 
   0  13   1      289.61      282.43     18.25 o 
   1  13   1     2349.93     2316.33     57.76 o 
   2  13   1      399.13      369.75     43.25 o 
   3  13   1      602.78      725.25     48.89 o 
   4  13   1      233.31      219.58     32.45 o 
   5  13   1      852.15     1046.32     91.73 o 
   6  13   1      637.83      671.75     65.05 o 
   7  13   1      420.63      416.83     58.61 o 
   8  13   1      127.75       56.26     30.09 o 
  -8  14   1      188.81      196.03     52.35 o 
  -7  14   1       53.65       82.43     23.18 o 
  -6  14   1      252.50      270.95     39.15 o 
  -5  14   1        3.53       -1.58     13.63 o 
  -4  14   1     1151.70     1151.42     65.89 o 
  -3  14   1      486.85      638.75     48.10 o 
  -2  14   1     1111.50     1037.95     56.78 o 
  -1  14   1      888.76      960.87     31.34 o 
   0  14   1        2.88        8.89      4.03 o 
   1  14   1      453.92      466.73     25.85 o 
   2  14   1     2305.11     2386.93     81.59 o 
   3  14   1      391.93      440.28     47.52 o 
   4  14   1        7.63      -15.35     15.35 o 
   5  14   1       11.34        1.65     19.21 o 
   6  14   1      274.72      267.43     42.27 o 
   7  14   1      398.92      386.36     56.49 o 
   8  14   1        7.29       15.40     18.83 o 
  -8  15   1        7.91       23.83     30.48 o 
  -7  15   1       17.22      -23.06     23.06 o 
  -6  15   1     1359.36     1595.16    102.17 o 
  -5  15   1      214.68      206.63     23.37 o 
  -4  15   1       62.46       43.95     14.38 o 
  -3  15   1      126.16      128.71     19.48 o 
  -2  15   1     1572.67     1620.20     82.37 o 
  -1  15   1      542.61      534.10     25.11 o 
   0  15   1     3597.21     3881.67    120.44 o 
   1  15   1       30.34       18.44     10.94 o 
   2  15   1     1673.48     1791.66     82.11 o 
   3  15   1      242.00      238.83     25.32 o 
   4  15   1      358.63      374.67     37.76 o 
   5  15   1       46.32       19.81     15.77 o 
   6  15   1        0.08      -10.93     10.93 o 
   7  15   1       23.49       20.13     17.16 o 
   8  15   1      155.82      123.96     34.69 o 
  -8  16   1       26.48       48.15     44.52 o 
  -7  16   1       27.02       29.71     24.82 o 
  -6  16   1       46.95       41.09     24.96 o 
  -5  16   1      123.10       80.96     15.27 o 
  -4  16   1      306.22      285.60     41.29 o 
  -3  16   1     1036.93     1084.42     64.93 o 
  -2  16   1      122.67       96.59     23.12 o 
  -1  16   1     2575.51     2561.18     84.85 o 
   0  16   1      285.75      339.17     22.96 o 
   1  16   1       45.89       39.47      9.89 o 
   2  16   1      573.27      457.42     47.21 o 
   3  16   1     1154.00     1361.94     64.46 o 
   4  16   1      602.77      668.27     63.83 o 
   5  16   1        5.33        6.74     19.31 o 
   6  16   1     1056.62     1113.65     93.33 o 
   7  16   1      167.35       87.69     52.35 o 
   8  16   1        4.39      -20.12     20.12 o 
  -8  17   1        4.67      -49.66     50.01 o 
  -7  17   1      252.59      281.61     70.48 o 
  -6  17   1        7.16        4.12     18.62 o 
  -5  17   1      384.40      439.33     51.49 o 
  -4  17   1       13.83        2.92     14.00 o 
  -3  17   1       37.71       67.00     12.80 o 
  -2  17   1      321.69      308.60     25.76 o 
  -1  17   1       24.17       57.38     11.69 o 
   0  17   1       19.00       21.06      9.59 o 
   1  17   1     3466.91     3765.75    103.58 o 
   2  17   1      135.52      100.40     18.66 o 
   3  17   1        0.82       12.72      9.06 o 
   4  17   1      128.72      103.18     19.42 o 
   5  17   1      942.97     1005.02     94.58 o 
   6  17   1        0.47       23.12     17.29 o 
   7  17   1       53.13       57.88     27.94 o 
   8  17   1       12.56      -19.57     43.86 o 
  -7  18   1       18.22       22.68     31.89 o 
  -6  18   1      102.18       58.68     22.89 o 
  -5  18   1      457.05      500.59     55.15 o 
  -4  18   1       21.09        3.95     14.57 o 
  -3  18   1      327.73      250.71     28.30 o 
  -2  18   1        1.81        8.82      7.35 o 
  -1  18   1     1305.33     1395.51     53.50 o 
   0  18   1     1947.00     2352.11     64.78 o 
   1  18   1      113.18      156.36     19.81 o 
   2  18   1       76.64       54.60     18.70 o 
   3  18   1      583.72      740.97     53.16 o 
   4  18   1        0.36       -0.11     16.00 o 
   5  18   1      380.47      376.31     55.83 o 
   6  18   1      481.01      467.09     68.04 o 
   7  18   1       57.86       61.49     39.12 o 
  -7  19   1       20.56       28.21     22.52 o 
  -6  19   1      590.04      711.65    109.93 o 
  -5  19   1        8.99       12.23      8.63 o 
  -4  19   1        2.06       -0.21     19.76 o 
  -3  19   1      635.36      689.42     51.81 o 
  -2  19   1      598.88      545.25     43.15 o 
  -1  19   1      819.02      825.31     43.80 o 
   0  19   1     2374.04     2465.73     83.21 o 
   1  19   1       25.23       29.07     16.13 o 
   2  19   1       82.38       48.74     15.12 o 
   3  19   1       83.32      113.59     33.36 o 
   4  19   1     1055.38     1418.92    120.96 o 
   5  19   1        7.67       33.61     29.32 o 
   6  19   1       28.68       47.53     28.11 o 
   7  19   1       33.55        9.35     34.59 o 
  -7  20   1        9.91       32.13     28.85 o 
  -6  20   1       45.12       35.70     16.19 o 
  -5  20   1      417.71      520.29     79.81 o 
  -4  20   1      144.26      167.05     45.81 o 
  -3  20   1      231.10      226.40     35.95 o 
  -2  20   1      954.74     1238.21     97.82 o 
  -1  20   1     1251.99     1435.76     78.17 o 
   0  20   1      364.86      179.56     30.60 o 
   1  20   1        0.18       15.55     19.29 o 
   2  20   1      501.41      443.64     80.48 o 
   3  20   1        6.66       35.50     25.55 o 
   4  20   1        1.98       33.96     17.78 o 
   5  20   1      151.18      138.71     34.92 o 
   6  20   1      377.89      526.59     86.63 o 
   7  20   1       60.63       47.61     26.65 o 
  -7  21   1      247.92      326.55     77.71 o 
  -6  21   1       21.75       13.62     35.65 o 
  -5  21   1       20.43        5.85     26.70 o 
  -4  21   1      196.17      117.55     41.55 o 
  -3  21   1      477.15      583.56     75.44 o 
  -2  21   1        8.46       12.64     11.86 o 
  -1  21   1      216.48      308.31     41.34 o 
   0  21   1       18.28       -6.31     15.32 o 
   1  21   1      757.36      910.55     75.01 o 
   2  21   1       95.20       79.67     23.41 o 
   3  21   1      678.30      948.25     87.66 o 
   4  21   1      129.08      125.99     25.83 o 
   5  21   1      180.99      233.24     54.49 o 
   6  21   1       27.63       12.73     28.91 o 
  -6  22   1      235.67      446.96    107.64 o 
  -5  22   1      526.00      695.79    108.97 o 
  -4  22   1        3.29       -0.43     24.27 o 
  -3  22   1       25.82       -0.63     17.10 o 
  -2  22   1       25.22       33.34     24.08 o 
  -1  22   1      567.41      761.38     64.03 o 
   0  22   1       77.21       83.72     30.98 o 
   1  22   1      255.06      271.63     63.39 o 
   2  22   1      566.76      524.61    115.05 o 
   3  22   1      418.01      606.04     79.79 o 
   4  22   1       25.52       41.49     36.68 o 
   5  22   1      124.76      212.94     48.59 o 
   6  22   1       86.55       93.65     26.67 o 
  -6  23   1      187.73      303.32     89.65 o 
  -5  23   1       67.12       80.31     38.37 o 
  -4  23   1      551.05      741.06     94.20 o 
  -3  23   1       13.13        0.50     23.36 o 
  -2  23   1      159.76      173.27     42.23 o 
  -1  23   1        0.93        1.38     16.14 o 
   0  23   1      859.37      943.10     93.16 o 
   1  23   1       78.19       56.49     41.26 o 
   2  23   1        0.54       -2.35     35.92 o 
   3  23   1       95.48       94.68     36.38 o 
   4  23   1      185.37      218.37     40.53 o 
   5  23   1       87.07      123.72     44.45 o 
   6  23   1       76.73      149.94     44.05 o 
  -5  24   1       53.40       41.93     23.52 o 
  -4  24   1      411.02      566.25     85.54 o 
  -3  24   1       28.42       25.46     16.27 o 
  -2  24   1      227.14      330.37     80.91 o 
  -1  24   1       16.71        8.07     37.24 o 
   0  24   1       34.57       -8.04     39.15 o 
   1  24   1       82.52       46.36     96.65 o 
   2  24   1      386.86      458.74     93.71 o 
   3  24   1       71.50       53.00     25.71 o 
   4  24   1       69.48       69.95     32.86 o 
   5  24   1       22.26       53.42     32.40 o 
  -5  25   1        4.13      -25.33     25.33 o 
  -4  25   1       29.44       43.19     28.53 o 
  -3  25   1      805.55     1011.74    154.43 o 
  -2  25   1        0.81       16.80     70.90 o 
  -1  25   1       85.13       36.42     47.07 o 
   0  25   1       30.03       19.39     22.83 o 
   1  25   1      168.92      126.12     61.79 o 
   2  25   1      260.83      460.23    123.93 o 
   3  25   1      232.57      287.42     69.18 o 
   4  25   1       10.45       -9.32     17.78 o 
   5  25   1        6.26       27.20     34.73 o 
  -4  26   1        8.28       -7.94     24.05 o 
  -3  26   1       23.63      106.34     55.98 o 
  -2  26   1       23.32       45.10     50.60 o 
  -1  26   1      132.63       59.71     48.31 o 
   0  26   1        7.47       -1.14     18.44 o 
   1  26   1        0.39     -131.24    188.09 o 
   2  26   1      145.63       68.05    196.00 o 
   3  26   1      294.16      335.28    117.40 o 
   4  26   1       43.76       94.82     49.08 o 
  -4  27   1       23.06       19.68     52.73 o 
  -3  27   1       89.89       89.63     69.01 o 
  -2  27   1      207.76      157.62    125.66 o 
  -1  27   1        1.91        7.55     85.81 o 
   0  27   1       27.75       75.56     34.16 o 
   1  27   1        4.65      -56.65     61.62 o 
   2  27   1       86.36      118.03    166.32 o 
   3  27   1        0.27       38.62     83.51 o 
   4  27   1      115.04      182.07     70.04 o 
  -3  28   1       13.88       66.25     83.69 o 
  -2  28   1      113.97       25.63    156.93 o 
  -1  28   1        0.89      -27.02    102.92 o 
   0  28   1       57.35       97.24     63.55 o 
   1  28   1       10.48      -49.10     49.10 o 
   2  28   1      129.60        1.88    172.64 o 
   3  28   1        0.39        6.96    136.55 o 
  -2  29   1       25.39      -65.10    121.99 o 
  -1  29   1        4.19      -37.58     72.80 o 
   0  29   1       39.85      179.61     95.02 o 
   1  29   1      183.68       -5.09     64.77 o 
 -10   0   2      311.61      290.83     90.09 o 
  -8   0   2        9.62        8.93     22.53 o 
  -6   0   2     8368.62     8717.44    354.33 o 
  -4   0   2      140.55       69.18     30.78 o 
  -2   0   2    71767.32    78300.76    940.13 o 
   2   0   2     7101.27     8253.33    176.42 o 
   4   0   2        9.89       32.48     23.57 o 
   6   0   2       18.39       -6.22     37.66 o 
   8   0   2       20.08        0.99     48.27 o 
 -10   1   2       50.28       91.34     34.91 o 
  -9   1   2        4.85        7.41     27.84 o 
  -8   1   2       10.66       21.62     15.65 o 
  -7   1   2      542.64      519.01     56.57 o 
  -6   1   2      525.92      689.23     63.89 o 
  -5   1   2      192.55      154.14     25.64 o 
  -4   1   2     1271.79     1373.76     76.79 o 
  -3   1   2      227.37      157.01     32.22 o 
  -2   1   2      850.94      618.74     79.27 o 
   2   1   2    15252.52    18048.91    182.88 o 
   3   1   2     1389.73     1705.28     63.18 o 
   4   1   2     3027.71     2979.45    126.18 o 
   5   1   2      415.21      404.71     60.70 o 
   6   1   2      252.11      289.84     47.72 o 
   7   1   2      105.94       68.81     32.03 o 
   8   1   2      133.58      103.88     38.92 o 
   9   1   2       42.53       34.79     10.43 o 
 -10   2   2       27.49       57.36     22.91 o 
  -9   2   2      408.39      445.42     67.54 o 
  -8   2   2      452.44      493.60     58.09 o 
  -7   2   2     1293.47     1405.11     93.29 o 
  -6   2   2      490.84      480.54     48.24 o 
  -5   2   2      688.00      700.18     49.82 o 
  -4   2   2     1598.28     1679.06     79.93 o 
  -3   2   2       18.74       21.05     10.30 o 
  -2   2   2     2614.70     3598.77    109.07 o 
   1   2   2    46593.68    54619.06    638.76 o 
   2   2   2    28290.66    32640.05    241.81 o 
   3   2   2     2072.30     2162.67     71.45 o 
   4   2   2       46.48       22.74      8.49 o 
   5   2   2     5533.41     5220.01    216.84 o 
   6   2   2      175.17      125.26     26.86 o 
   7   2   2       23.75        6.58     25.15 o 
   8   2   2      447.09      383.23     71.31 o 
   9   2   2       89.43       28.46     18.53 o 
 -10   3   2        6.21      -12.48     30.83 o 
  -9   3   2      271.26      398.25     64.31 o 
  -8   3   2     1666.79     1592.10    106.02 o 
  -7   3   2     2230.57     2204.87    114.83 o 
  -6   3   2        0.89        7.02     16.89 o 
  -5   3   2     1062.02     1131.24     62.25 o 
  -4   3   2     2190.91     2572.46     98.66 o 
  -3   3   2     2059.11     1951.68     84.02 o 
  -2   3   2     8030.66     8964.54    161.05 o 
  -1   3   2     2004.07     1977.68     98.39 o 
   1   3   2       47.21      177.19     34.37 o 
   2   3   2      248.99      251.81     22.88 o 
   3   3   2    12342.56    14139.66    186.68 o 
   4   3   2      697.38      833.49     68.13 o 
   5   3   2      177.04      225.59     40.05 o 
   6   3   2      746.67      960.65     92.00 o 
   7   3   2      243.91      252.61     50.76 o 
   8   3   2       21.66        0.57     18.49 o 
   9   3   2        7.88       -4.23     21.10 o 
 -10   4   2      108.03      124.45     41.75 o 
  -9   4   2       72.57       80.93     27.51 o 
  -8   4   2      360.04      470.73     62.67 o 
  -7   4   2      153.39      174.21     38.91 o 
  -6   4   2     2796.27     2898.09    119.22 o 
  -5   4   2      227.63      277.61     29.17 o 
  -4   4   2      107.60      101.89     17.99 o 
  -3   4   2       76.18       46.23      7.61 o 
  -2   4   2     9504.75     9247.64    113.70 o 
   0   4   2     2551.15     2744.49    140.84 o 
   1   4   2      100.93      122.29     17.52 o 
   2   4   2     9719.59    12615.91    178.11 o 
   3   4   2       38.82       18.28     12.21 o 
   4   4   2     7015.12     6930.70    217.32 o 
   5   4   2      680.39      725.55     77.82 o 
   6   4   2     2140.75     2306.55    143.06 o 
   7   4   2       10.26      -12.50     18.73 o 
   8   4   2      247.17      214.07     48.64 o 
   9   4   2       60.62       35.40     15.22 o 
  -9   5   2        6.19       73.41     26.85 o 
  -8   5   2     2394.22     2550.90    133.94 o 
  -7   5   2       24.32       31.33     12.19 o 
  -6   5   2     2178.87     2439.07    100.21 o 
  -5   5   2      367.13      374.13     34.76 o 
  -4   5   2     1519.62     1822.18     84.72 o 
  -3   5   2     2127.04     2472.93     77.90 o 
  -2   5   2     5144.58     5831.16    131.21 o 
  -1   5   2      611.66      862.88     55.80 o 
   0   5   2    32007.63    27673.30    459.70 o 
   1   5   2     4142.01     3400.15    475.31 o 
   2   5   2     1746.97     2672.16     87.07 o 
   3   5   2     2941.91     4074.94    120.85 o 
   4   5   2     4560.27     4497.88    157.88 o 
   5   5   2       25.37       10.09     15.20 o 
   6   5   2     2204.72     2167.40    154.13 o 
   7   5   2      293.87      324.66     59.27 o 
   8   5   2      262.44      178.60     39.61 o 
   9   5   2        5.02       10.55     23.83 o 
  -9   6   2     1073.85     1172.10    107.21 o 
  -8   6   2      103.60      188.63     38.48 o 
  -7   6   2      260.11      325.15     42.94 o 
  -6   6   2       34.84       36.98     14.91 o 
  -5   6   2     1801.42     1860.27     77.61 o 
  -4   6   2        2.32       -1.89      4.07 o 
  -3   6   2    10556.40    12070.74    284.89 o 
  -2   6   2     1223.75     1301.67     44.09 o 
  -1   6   2      167.79       54.56     16.25 o 
   0   6   2      994.66      975.89     35.76 o 
   1   6   2    38274.48    48492.79    598.50 o 
   2   6   2     1182.36     1266.31     84.27 o 
   3   6   2      188.36      118.55     25.36 o 
   4   6   2     2180.59     2369.43    113.59 o 
   5   6   2      492.96      403.92     52.53 o 
   6   6   2       40.05       26.39     14.27 o 
   7   6   2       32.26      -11.73     16.63 o 
   8   6   2       96.28       52.06     22.95 o 
   9   6   2      747.04      787.13    100.79 o 
  -9   7   2        5.78       41.75     34.39 o 
  -8   7   2       13.38        0.79     24.96 o 
  -7   7   2      777.72      735.94     63.93 o 
  -6   7   2       88.95       60.36     15.75 o 
  -5   7   2      665.84      738.76     52.56 o 
  -4   7   2    12419.28    13250.14    237.91 o 
  -3   7   2     1287.97     1041.72     48.81 o 
  -2   7   2     5490.56     6121.49    128.56 o 
  -1   7   2      792.11      634.89     27.30 o 
   0   7   2     3740.44     3373.28    115.26 o 
   1   7   2      321.17      452.33     57.32 o 
   2   7   2     4955.18     5128.97    149.19 o 
   3   7   2    17999.88    18669.99    449.28 o 
   4   7   2     3221.09     3219.55    129.84 o 
   5   7   2      119.12       79.78     20.54 o 
   6   7   2       82.48       69.66     16.54 o 
   7   7   2      934.10      994.54    101.53 o 
   8   7   2        4.43       19.15     21.00 o 
   9   7   2       81.42       80.69     30.26 o 
  -9   8   2        5.69        0.15     24.29 o 
  -8   8   2      133.51       93.16     25.30 o 
  -7   8   2        0.51       -5.67     13.31 o 
  -6   8   2      463.58      434.86     38.46 o 
  -5   8   2       25.32       43.97     14.28 o 
  -4   8   2       21.91       41.92     18.58 o 
  -3   8   2      257.01      289.59     27.08 o 
  -2   8   2     2537.09     2465.31     63.61 o 
  -1   8   2     3456.27     4961.77    103.02 o 
   0   8   2     3511.00     3451.83     92.07 o 
   1   8   2     4143.52     3709.02    182.75 o 
   2   8   2    17348.80    18221.04    908.01 o 
   3   8   2       68.03       56.39     17.70 o 
   4   8   2     1015.22      867.28     59.28 o 
   5   8   2      150.84      152.02     30.19 o 
   6   8   2       40.57       28.45     16.85 o 
   7   8   2       30.20       41.70     15.36 o 
   8   8   2     1407.28     1515.02    131.86 o 
   9   8   2        1.58      -14.84     25.05 o 
  -9   9   2       61.34       47.96     35.38 o 
  -8   9   2      503.89      516.71     65.32 o 
  -7   9   2      421.41      355.43     47.54 o 
  -6   9   2      447.95      440.67     36.85 o 
  -5   9   2       19.78        6.68     17.04 o 
  -4   9   2     5631.09     6489.99    147.70 o 
  -3   9   2     3266.99     3693.43     90.49 o 
  -2   9   2      457.08      407.78     26.94 o 
  -1   9   2     1769.23     2275.40     64.35 o 
   0   9   2      542.00      351.02     18.42 o 
   1   9   2     3485.87     3810.31    124.95 o 
   2   9   2     7248.38     8495.54    379.48 o 
   3   9   2      532.66      323.09     62.74 o 
   4   9   2      287.25      133.35     42.29 o 
   5   9   2      262.59      283.38     42.68 o 
   6   9   2        9.72       -5.93     17.58 o 
   7   9   2      270.40      280.68     47.00 o 
   8   9   2       36.21       51.89     17.55 o 
   9   9   2        4.29       24.03     10.65 o 
  -9  10   2      172.37      164.63     35.34 o 
  -8  10   2       13.53       20.73     23.06 o 
  -7  10   2      463.74      469.70     56.87 o 
  -6  10   2       32.47       29.99     19.03 o 
  -5  10   2      355.14      329.67     35.40 o 
  -4  10   2        0.69      -11.48     15.06 o 
  -3  10   2     2100.25     2250.24     81.99 o 
  -2  10   2      369.91      431.43     22.47 o 
  -1  10   2       17.23       12.95      3.72 o 
   0  10   2     2145.17     2303.18     56.51 o 
   1  10   2      205.63      158.77     15.79 o 
   2  10   2     2447.05     2613.30    103.19 o 
   3  10   2        5.85        6.48      7.47 o 
   4  10   2       91.00       80.49     29.19 o 
   5  10   2     1968.82     2368.08    116.85 o 
   6  10   2        9.91        5.63     20.75 o 
   7  10   2       73.04       47.96     35.03 o 
   8  10   2      333.50      315.97     58.27 o 
   9  10   2       72.77       53.55     26.49 o 
  -9  11   2      277.48      279.24     57.11 o 
  -8  11   2      203.10      163.50     37.25 o 
  -7  11   2      517.90      563.87     62.61 o 
  -6  11   2       22.66       15.95     19.40 o 
  -5  11   2      378.30      469.20     46.71 o 
  -4  11   2      558.66      569.22     43.65 o 
  -3  11   2       18.71       12.87      4.68 o 
  -2  11   2      650.63      555.85     27.92 o 
  -1  11   2     2041.44     1948.86     47.00 o 
   0  11   2     1418.62     1593.01     49.74 o 
   1  11   2       67.43      106.05     13.91 o 
   2  11   2        1.65       -4.52      4.52 o 
   3  11   2      233.26      212.22     26.32 o 
   4  11   2       46.80       19.28     13.59 o 
   5  11   2       45.71       24.88     26.72 o 
   6  11   2       28.13       23.72     27.34 o 
   7  11   2      301.97      238.88     52.82 o 
   8  11   2       55.60       48.37     12.13 o 
   9  11   2       13.22       21.29     21.65 o 
  -9  12   2      164.87      209.52     51.81 o 
  -8  12   2       30.62       53.05     33.23 o 
  -7  12   2      231.31      258.96     43.79 o 
  -6  12   2       16.05        4.37     18.03 o 
  -5  12   2      114.23      105.11     19.28 o 
  -4  12   2       34.36       26.62     14.06 o 
  -3  12   2      125.67      158.15     20.00 o 
  -2  12   2     7091.36     7291.52    255.52 o 
  -1  12   2       43.74       24.50      6.15 o 
   0  12   2      644.60      708.37     29.38 o 
   1  12   2     2172.81     2426.29     70.68 o 
   2  12   2      593.02      595.11     34.96 o 
   3  12   2       88.18       72.99     12.35 o 
   4  12   2     3265.05     3139.55    234.70 o 
   5  12   2     1363.54     1761.85    144.00 o 
   6  12   2       25.66       42.46     10.96 o 
   7  12   2        0.08      -21.11     21.11 o 
   8  12   2       37.48       18.19     21.35 o 
  -9  13   2       14.34       21.23     34.97 o 
  -8  13   2     1062.90     1047.12    108.54 o 
  -7  13   2      137.81      133.46     31.24 o 
  -6  13   2       44.92       39.10     21.15 o 
  -5  13   2      863.83      827.79     63.08 o 
  -4  13   2      841.55      847.62     61.03 o 
  -3  13   2      944.68      947.61     51.22 o 
  -2  13   2      520.73      542.54     30.29 o 
  -1  13   2     1899.09     1788.39     44.41 o 
   0  13   2     1086.50     1084.18     34.55 o 
   1  13   2     1607.19     1933.66     64.55 o 
   2  13   2      670.30      584.08     33.64 o 
   3  13   2        0.16        7.72     15.48 o 
   4  13   2     2401.32     2364.42    153.66 o 
   5  13   2       81.04      133.10     39.71 o 
   6  13   2      147.50      206.10     41.85 o 
   7  13   2       37.95       21.20     14.57 o 
   8  13   2       25.73        0.91     18.57 o 
  -8  14   2      187.12      199.82     53.87 o 
  -7  14   2      297.45      258.77     48.60 o 
  -6  14   2      631.76      699.50     62.95 o 
  -5  14   2       47.09       36.49     15.81 o 
  -4  14   2        0.23       -8.77      8.77 o 
  -3  14   2      220.35      223.79     23.28 o 
  -2  14   2     1533.84     1483.21     49.47 o 
  -1  14   2      720.12      926.95     38.87 o 
   0  14   2      840.57      869.35     38.84 o 
   1  14   2     2104.48     1974.89     53.02 o 
   2  14   2     1153.09     1126.02     46.29 o 
   3  14   2      614.30      646.59     48.19 o 
   4  14   2      916.30      805.88     65.04 o 
   5  14   2       53.77       71.93     32.35 o 
   6  14   2      850.34      974.14    106.27 o 
   7  14   2      160.73      191.28     38.08 o 
   8  14   2       46.25        7.12     11.17 o 
  -8  15   2        0.04      -22.63     26.16 o 
  -7  15   2      379.60      423.97     73.47 o 
  -6  15   2      291.48      301.17     55.55 o 
  -5  15   2      593.58      737.35     67.86 o 
  -4  15   2       26.82       19.91      9.96 o 
  -3  15   2     3631.43     4032.50    112.22 o 
  -2  15   2      374.87      397.60     27.80 o 
  -1  15   2     2854.80     3156.92     87.11 o 
   0  15   2       15.63       10.19      5.69 o 
   1  15   2      360.67      326.31     24.66 o 
   2  15   2        3.39        1.54      8.76 o 
   3  15   2     4253.40     4649.93    118.96 o 
   4  15   2      152.14       70.32     49.48 o 
   5  15   2        0.04        9.52     19.22 o 
   6  15   2        8.82        6.73      5.18 o 
   7  15   2      630.73      684.15     87.29 o 
   8  15   2       39.28       -9.12     25.73 o 
  -8  16   2       10.99       29.01     28.99 o 
  -7  16   2      270.59      306.44     63.35 o 
  -6  16   2     1125.94     1282.51    116.90 o 
  -5  16   2     1328.37     1450.12     96.86 o 
  -4  16   2       29.69       41.06     12.10 o 
  -3  16   2      143.37      172.03     18.17 o 
  -2  16   2     1898.52     1999.11     61.88 o 
  -1  16   2      123.20       97.28     15.07 o 
   0  16   2      461.90      468.96     35.30 o 
   1  16   2     6161.94     6200.95    175.95 o 
   2  16   2      140.78       99.22     21.23 o 
   3  16   2      311.30      318.70     28.31 o 
   4  16   2       43.84       14.58     18.92 o 
   5  16   2      426.94      417.55     61.06 o 
   6  16   2       57.34      106.98     30.88 o 
   7  16   2       42.73       34.39     16.97 o 
   8  16   2       86.60       39.87     39.32 o 
  -8  17   2      218.09      237.23     70.66 o 
  -7  17   2       58.63       28.34     23.25 o 
  -6  17   2        9.01       25.29     24.61 o 
  -5  17   2        8.50       23.20      9.05 o 
  -4  17   2     1079.66     1249.77     83.54 o 
  -3  17   2       54.26       59.77      7.72 o 
  -2  17   2        6.66        4.55      8.87 o 
  -1  17   2      906.06     1087.57     50.73 o 
   0  17   2     6672.32     7098.30    203.97 o 
   1  17   2      123.73      131.09     17.33 o 
   2  17   2      118.51      119.55     24.56 o 
   3  17   2       14.19        3.05     10.80 o 
   4  17   2      595.18      526.69     68.76 o 
   5  17   2       12.07       14.62     26.15 o 
   6  17   2     1326.39     1452.18    123.20 o 
   7  17   2        1.10       -0.55     14.58 o 
  -8  18   2        4.54       48.40     57.13 o 
  -7  18   2       44.58       31.04     15.03 o 
  -6  18   2      392.35      401.44     79.62 o 
  -5  18   2      374.72      482.96     77.10 o 
  -4  18   2       29.24       20.31      9.80 o 
  -3  18   2       94.07       86.45     12.98 o 
  -2  18   2      386.59      359.95     26.42 o 
  -1  18   2     3995.13     4203.30    110.96 o 
   0  18   2      333.60      383.00     35.05 o 
   1  18   2      408.70      322.62     26.23 o 
   2  18   2      433.03      395.47     55.92 o 
   3  18   2        9.11       -5.61     20.08 o 
   4  18   2      240.30      236.24     37.58 o 
   5  18   2     2194.44     2619.16    158.67 o 
   6  18   2      160.55      106.63     27.90 o 
   7  18   2       11.74       19.56     22.04 o 
  -7  19   2      398.91      563.64    104.90 o 
  -6  19   2        0.04       15.19     56.03 o 
  -5  19   2      143.78       96.87     42.21 o 
  -4  19   2        9.26       12.12     21.19 o 
  -3  19   2       52.99       41.60     22.94 o 
  -2  19   2       90.09      115.74     15.64 o 
  -1  19   2     4220.19     4814.71    147.54 o 
   0  19   2      294.82      214.48     25.60 o 
   1  19   2      267.01      315.12     31.47 o 
   2  19   2      183.18      192.17     28.80 o 
   3  19   2      135.04      130.61     29.08 o 
   4  19   2       51.20       50.51     38.83 o 
   5  19   2       90.48      129.90     35.31 o 
   6  19   2        1.64       11.70     27.77 o 
   7  19   2      167.25      161.29     40.53 o 
  -7  20   2       26.00       28.71     21.27 o 
  -6  20   2      535.60      651.33    129.90 o 
  -5  20   2       18.71       19.30     39.46 o 
  -4  20   2       24.75       -9.14     25.04 o 
  -3  20   2      613.80      702.74     68.21 o 
  -2  20   2      268.42      405.47     36.63 o 
  -1  20   2        1.23       52.74     16.69 o 
   0  20   2      108.32      115.50     25.57 o 
   1  20   2       24.78       20.56     17.87 o 
   2  20   2       67.86       48.30      6.10 o 
   3  20   2      263.65      426.53     56.34 o 
   4  20   2      516.49      587.76     70.36 o 
   5  20   2      394.31      369.26     58.11 o 
   6  20   2       27.94       30.98     30.96 o 
   7  20   2        0.28       -8.04     36.23 o 
  -7  21   2       21.69       -1.63     31.08 o 
  -6  21   2        6.67       32.96     49.90 o 
  -5  21   2       69.80       87.87     32.36 o 
  -4  21   2      151.62       99.91     35.93 o 
  -3  21   2       74.30       33.60     13.55 o 
  -2  21   2       41.57       56.96     16.73 o 
  -1  21   2      191.59      130.13     27.57 o 
   0  21   2     1122.30     1196.89    117.22 o 
   1  21   2        5.80       16.16     32.12 o 
   2  21   2      154.91      132.25     22.09 o 
   3  21   2        6.05       23.53     15.11 o 
   4  21   2      120.89       78.69     32.06 o 
   5  21   2       26.65       31.59     17.72 o 
   6  21   2      184.39      223.85     51.53 o 
  -6  22   2      183.41      266.28     83.84 o 
  -5  22   2        0.64      -35.86     50.82 o 
  -4  22   2       33.56       12.03     24.70 o 
  -3  22   2       38.05       66.49     22.16 o 
  -2  22   2      197.87      148.66     26.22 o 
  -1  22   2        0.11        3.66     12.70 o 
   0  22   2      124.57       97.36     31.98 o 
   1  22   2       48.51       62.39     81.55 o 
   2  22   2       30.92        8.02     17.58 o 
   3  22   2       10.71       53.69     25.64 o 
   4  22   2       45.82       29.22     28.14 o 
   5  22   2       11.36       19.48     30.55 o 
   6  22   2        0.65        8.64     20.27 o 
  -6  23   2       13.31      -17.05     29.31 o 
  -5  23   2      474.62      504.20     87.93 o 
  -4  23   2       76.12       39.40     35.40 o 
  -3  23   2      287.73      320.52     59.76 o 
  -2  23   2      156.27      234.18     56.60 o 
  -1  23   2        4.76        7.74     14.15 o 
   0  23   2       11.65       29.72     20.38 o 
   1  23   2       59.16       66.92     24.66 o 
   2  23   2        4.16       -8.50     26.29 o 
   3  23   2      652.35      768.12     90.92 o 
   4  23   2      200.06      213.04     41.51 o 
   5  23   2        3.83      -25.89     27.73 o 
   6  23   2       13.45       39.01     28.31 o 
  -5  24   2      109.79      115.72     51.38 o 
  -4  24   2      253.57      282.97     68.00 o 
  -3  24   2      354.86      372.96     77.25 o 
  -2  24   2       11.88       33.05     36.62 o 
  -1  24   2      104.78      108.46     47.47 o 
   0  24   2       36.14       32.07     18.09 o 
   1  24   2      434.25      214.73     63.82 o 
   2  24   2       58.87      111.21     50.89 o 
   3  24   2       67.08       98.45     45.15 o 
   4  24   2        8.25      -17.49     26.87 o 
   5  24   2       44.13       40.04     26.80 o 
  -5  25   2       30.69        3.79     17.31 o 
  -4  25   2      485.35      608.78    102.14 o 
  -3  25   2      321.65      495.85    104.60 o 
  -2  25   2        9.47        4.83     33.00 o 
  -1  25   2      183.07      206.79     72.21 o 
   0  25   2       77.28       78.75     27.49 o 
   1  25   2       16.22       -4.24     10.75 o 
   2  25   2      223.21      336.97     84.89 o 
   3  25   2      110.96      140.29     47.19 o 
   4  25   2       25.50       55.19     30.02 o 
   5  25   2       19.39       29.61     19.78 o 
  -4  26   2        6.42       11.40     24.78 o 
  -3  26   2      132.23      169.25     61.13 o 
  -2  26   2      590.28      970.23    143.05 o 
  -1  26   2        5.94       -1.69     73.70 o 
   0  26   2        6.95       18.50     20.27 o 
   1  26   2       21.77      -25.71    142.93 o 
   2  26   2      594.29      957.42    183.14 o 
   3  26   2       24.19      114.00     68.21 o 
   4  26   2       76.38      140.25     61.04 o 
  -4  27   2       61.98      109.59     55.51 o 
  -3  27   2       93.43      102.20     51.98 o 
  -2  27   2       14.13      104.46     59.25 o 
  -1  27   2       96.67       48.37    115.22 o 
   0  27   2       70.18      101.37     42.97 o 
   1  27   2      236.44       91.60    117.24 o 
   2  27   2       20.06       72.12    257.79 o 
   3  27   2      228.45      332.70    148.55 o 
  -3  28   2      198.50      365.63    101.68 o 
  -2  28   2       27.51      -39.62    150.80 o 
  -1  28   2       73.86       12.33     75.74 o 
   0  28   2       39.45      192.98     89.03 o 
   1  28   2      246.66      117.42     56.60 o 
   2  28   2       92.41      -34.89    156.53 o 
  -2  29   2        0.26      -35.27    127.93 o 
  -1  29   2       52.74       -7.25     38.78 o 
   0  29   2      132.61      334.37    122.82 o 
   1  29   2        1.62      133.73    339.11 o 
  -9   0   3      237.93      277.79     63.92 o 
  -7   0   3     3280.48     2974.03    190.76 o 
  -5   0   3       74.15       75.56     28.84 o 
  -3   0   3     4455.34     3463.51    122.20 o 
   3   0   3     6376.65     5635.73    161.12 o 
   5   0   3     2211.19     2485.70    213.70 o 
   7   0   3       57.89      -40.92     64.25 o 
   9   0   3       54.13       45.95     60.84 o 
 -10   1   3        3.02      -41.97     41.97 o 
  -9   1   3      306.29      338.58     50.51 o 
  -8   1   3       14.41       25.26     24.10 o 
  -7   1   3      101.23      181.54     34.13 o 
  -6   1   3     1107.48     1366.79     83.45 o 
  -5   1   3      582.20      595.57     52.14 o 
  -4   1   3      114.27      135.72     35.16 o 
  -3   1   3        1.41        0.37      5.73 o 
  -2   1   3       97.95      386.70     44.96 o 
   2   1   3      711.93      646.12     37.36 o 
   3   1   3     4026.11     4524.51    112.41 o 
   4   1   3      102.54      103.42     31.20 o 
   5   1   3     2766.95     3221.42    169.66 o 
   6   1   3     1207.97     1133.07    100.77 o 
   7   1   3        4.89      -22.12     22.12 o 
   8   1   3      135.14       77.68     37.69 o 
   9   1   3      309.53      295.78     59.57 o 
 -10   2   3       82.06       50.66     31.53 o 
  -9   2   3        1.14       -7.29     18.57 o 
  -8   2   3      188.34      208.76     34.92 o 
  -7   2   3       28.68       41.36     13.57 o 
  -6   2   3     2524.57     2853.54    120.67 o 
  -5   2   3     2938.36     3215.42    105.77 o 
  -4   2   3     1639.82     1470.67     78.97 o 
  -3   2   3      899.95     1294.44     51.03 o 
  -2   2   3       12.73       26.87     17.21 o 
  -1   2   3      891.93      537.76     66.44 o 
   0   2   3     7131.53    10041.85    266.14 o 
   1   2   3    12628.36    12288.68    334.78 o 
   2   2   3     3356.66     3637.55     94.02 o 
   3   2   3     2305.48     2729.76     91.50 o 
   4   2   3     4739.78     5225.56    170.78 o 
   5   2   3      350.63      424.68     62.94 o 
   6   2   3      499.02      489.31     72.52 o 
   7   2   3       63.86       28.65     27.33 o 
   8   2   3      254.17      246.08     61.20 o 
   9   2   3       33.06       17.06     20.07 o 
 -10   3   3      146.74       93.22     38.01 o 
  -9   3   3       17.16       -9.58     18.73 o 
  -8   3   3      835.95      844.50     77.04 o 
  -7   3   3      116.61      152.02     31.96 o 
  -6   3   3     4051.98     4200.55    132.56 o 
  -5   3   3     1859.00     1972.64     87.49 o 
  -4   3   3      513.19      417.43     36.63 o 
  -3   3   3       55.83       20.22      9.35 o 
  -2   3   3    17298.65    21256.94    350.84 o 
  -1   3   3      780.81      958.84     69.24 o 
   0   3   3       28.87       44.37     33.19 o 
   1   3   3     3490.03     4280.29    134.37 o 
   2   3   3    21753.77    18924.04    212.21 o 
   3   3   3     2753.16     2723.40     96.05 o 
   4   3   3     2530.34     2659.56    111.73 o 
   5   3   3     1218.44     1233.00    105.98 o 
   6   3   3      966.47      819.66     94.68 o 
   7   3   3      540.80      574.74     80.02 o 
   8   3   3       39.84       12.42     21.06 o 
   9   3   3        1.30      -13.52     13.52 o 
 -10   4   3        9.71       -5.36     24.33 o 
  -9   4   3       15.25       35.71     39.57 o 
  -8   4   3       38.96        8.41     30.48 o 
  -7   4   3     2320.89     2287.11    117.00 o 
  -6   4   3     1665.12     1621.25     82.40 o 
  -5   4   3       27.17       39.99     31.52 o 
  -4   4   3     1174.88      949.09     54.61 o 
  -3   4   3     3475.87     3621.95     84.50 o 
  -2   4   3     6498.80     8006.18    121.88 o 
  -1   4   3    11402.77    11525.54    452.66 o 
   0   4   3     9081.09     6888.43    183.45 o 
   1   4   3     4894.21     6215.58    151.22 o 
   2   4   3      452.31      316.44     31.01 o 
   3   4   3    10666.80    10899.34    196.69 o 
   4   4   3      650.81      743.66     58.51 o 
   5   4   3       28.81       12.01     12.69 o 
   6   4   3      521.24      556.99     78.15 o 
   7   4   3     1457.14     1667.93    134.16 o 
   8   4   3      193.38      179.78     52.81 o 
   9   4   3      105.36       55.85     25.67 o 
  -9   5   3      761.60      713.96     83.00 o 
  -8   5   3      436.03      409.58     58.67 o 
  -7   5   3        3.16       29.67     19.47 o 
  -6   5   3     1228.77     1279.91     71.75 o 
  -5   5   3     5827.48     5735.23    151.93 o 
  -4   5   3       15.36       57.79     12.89 o 
  -3   5   3     4158.35     4299.30     89.10 o 
  -2   5   3      374.82      535.89     26.45 o 
  -1   5   3      216.80      136.42     38.96 o 
   0   5   3      797.00      500.18     33.99 o 
   1   5   3    15711.31    17362.13    659.07 o 
   2   5   3    10775.37    10989.98    171.80 o 
   3   5   3     2821.16     3448.89    116.08 o 
   4   5   3      146.30      225.18     31.51 o 
   5   5   3     1647.03     1791.49    116.87 o 
   6   5   3      542.94      649.38     83.93 o 
   7   5   3      271.29      248.76     51.34 o 
   8   5   3      721.48      667.77     98.76 o 
   9   5   3      156.79      154.30     43.88 o 
  -9   6   3      123.16      161.35     38.76 o 
  -8   6   3      685.18      740.68     79.89 o 
  -7   6   3      339.83      282.52     36.27 o 
  -6   6   3      404.92      412.05     38.05 o 
  -5   6   3      380.62      235.20     47.05 o 
  -4   6   3    16431.34    16560.78    308.79 o 
  -3   6   3     1157.19     1018.55     60.03 o 
  -2   6   3     3362.27     3774.89     68.70 o 
  -1   6   3      260.51      269.26     37.05 o 
   0   6   3      818.83      508.95     46.46 o 
   1   6   3     1884.19     1370.51     61.00 o 
   2   6   3     4941.88     5383.32    113.77 o 
   3   6   3      369.84      501.31     52.84 o 
   4   6   3     5238.36     5485.27    154.02 o 
   5   6   3      309.29      289.03     46.83 o 
   6   6   3      378.80      345.53     57.71 o 
   7   6   3      329.92      373.30     62.22 o 
   8   6   3      145.82      218.52     53.94 o 
   9   6   3        0.18       -7.14     25.26 o 
  -9   7   3      567.91      704.65     83.88 o 
  -8   7   3      378.60      387.78     55.00 o 
  -7   7   3      203.81      244.64     30.24 o 
  -6   7   3      432.68      509.46     48.27 o 
  -5   7   3      277.18      218.45     26.02 o 
  -4   7   3     1151.90     1152.49     78.69 o 
  -3   7   3       67.84      103.46     18.25 o 
  -2   7   3     2370.99     3119.05     66.92 o 
  -1   7   3     1404.29     1039.91     47.89 o 
   0   7   3     2935.18     2409.00     75.52 o 
   1   7   3     4422.15     4641.87    168.80 o 
   2   7   3    15957.81    11288.08   7857.49 o 
   3   7   3      725.89      824.66     58.69 o 
   4   7   3      102.71       36.67     23.45 o 
   5   7   3      339.11      450.31     57.77 o 
   6   7   3      731.05      767.26     91.08 o 
   7   7   3      184.78      113.02     30.56 o 
   8   7   3      373.08      353.35     88.23 o 
   9   7   3      258.06      229.62     50.49 o 
  -9   8   3       80.79       77.05     37.28 o 
  -8   8   3       28.22       19.83     18.55 o 
  -7   8   3     1162.62     1181.43     91.97 o 
  -6   8   3        4.30       13.11     20.79 o 
  -5   8   3     1853.08     1902.16    109.75 o 
  -4   8   3       26.62        1.30      8.10 o 
  -3   8   3     6383.59     7414.93    219.56 o 
  -2   8   3     5003.74     5353.20     97.71 o 
  -1   8   3      531.88      567.89     29.67 o 
   0   8   3       16.03       17.96     10.14 o 
   1   8   3     3231.15     2825.46    171.73 o 
   2   8   3      142.09       73.15     48.62 o 
   3   8   3    11537.17    12684.32    495.12 o 
   4   8   3        1.57       10.87     20.45 o 
   5   8   3      565.00      706.88     87.15 o 
   6   8   3      156.81      124.14     31.81 o 
   7   8   3      758.87      823.19    102.86 o 
   8   8   3       21.21       31.44     29.33 o 
   9   8   3        6.38        2.30     17.95 o 
  -9   9   3      285.39      344.28     64.13 o 
  -8   9   3      195.00      190.35     38.83 o 
  -7   9   3      104.71      105.87     24.57 o 
  -6   9   3      302.93      195.06     70.51 o 
  -5   9   3      904.83      875.79     74.41 o 
  -4   9   3        0.59      -10.71     10.71 o 
  -3   9   3       61.79       66.18     19.92 o 
  -2   9   3     1451.46     1601.12     51.73 o 
  -1   9   3      477.22      486.79     25.90 o 
   0   9   3        0.46        1.74      4.78 o 
   1   9   3      946.51      991.40     48.74 o 
   2   9   3     1983.27     2377.07    107.79 o 
   3   9   3     2199.21     2042.42    114.49 o 
   4   9   3      684.18      685.88     68.28 o 
   5   9   3      520.61      615.68     87.04 o 
   6   9   3        9.01       17.61     20.04 o 
   7   9   3       25.36       47.64     47.67 o 
   8   9   3       17.39       23.48     18.78 o 
   9   9   3      204.31      169.39     43.21 o 
  -9  10   3       35.69       27.67     29.49 o 
  -8  10   3      388.88      340.32     53.73 o 
  -7  10   3        2.50       -3.78     20.94 o 
  -6  10   3      432.44      565.71     58.39 o 
  -5  10   3       14.23       46.41     27.10 o 
  -4  10   3      777.09      555.90     44.64 o 
  -3  10   3      347.85      301.45     32.44 o 
  -2  10   3       38.57       20.63     10.63 o 
  -1  10   3      336.52      323.18     20.69 o 
   0  10   3     3764.06     3190.61     93.09 o 
   1  10   3      514.37      556.96     35.36 o 
   2  10   3      450.03      399.69     39.38 o 
   3  10   3      708.20      742.06     61.98 o 
   4  10   3     1420.52     1625.35    106.25 o 
   5  10   3     1610.99     1773.79    142.12 o 
   6  10   3        6.84        5.36     21.94 o 
   7  10   3        1.83       27.14     16.20 o 
   8  10   3      588.28      672.63     99.11 o 
  -9  11   3        1.12       -0.83     17.20 o 
  -8  11   3      422.40      545.56     76.77 o 
  -7  11   3        1.31        6.40     20.33 o 
  -6  11   3      148.72      229.13     38.53 o 
  -5  11   3      367.81      283.97     43.18 o 
  -4  11   3     1106.05      962.82     59.50 o 
  -3  11   3      186.95      296.61     32.59 o 
  -2  11   3      162.97      135.19     15.86 o 
  -1  11   3       30.61       27.30      7.17 o 
   0  11   3      253.43      202.94     15.86 o 
   1  11   3      228.98      189.73     19.30 o 
   2  11   3     4551.96     4619.24    218.96 o 
   3  11   3        5.88       12.99     10.79 o 
   4  11   3      233.53      202.78     43.91 o 
   5  11   3        1.80        2.09     15.21 o 
   6  11   3      201.86      218.49     54.93 o 
   7  11   3       11.63       85.10     42.88 o 
   8  11   3       41.52       58.56     28.17 o 
  -9  12   3        2.30        2.77     43.45 o 
  -8  12   3      141.71      105.94     31.55 o 
  -7  12   3      450.72      550.23     62.73 o 
  -6  12   3       62.35       31.06     21.81 o 
  -5  12   3      106.84      118.87     26.63 o 
  -4  12   3      110.85       97.03     19.26 o 
  -3  12   3      134.52      162.91     26.49 o 
  -2  12   3      426.75      366.35     28.71 o 
  -1  12   3     1658.40     1911.13     71.64 o 
   0  12   3     1920.80     1715.20     57.64 o 
   1  12   3     5486.26     5019.97    130.45 o 
   2  12   3      269.30      210.26     37.29 o 
   3  12   3      118.60      108.31     17.89 o 
   4  12   3     1551.09     2021.28    120.27 o 
   5  12   3      177.20      224.51     49.68 o 
   6  12   3       20.66       32.46     19.92 o 
   7  12   3      889.30      851.83    106.46 o 
   8  12   3      186.00      172.96     40.49 o 
  -9  13   3      172.08      191.70     49.99 o 
  -8  13   3        1.08       19.18     26.33 o 
  -7  13   3       61.70      111.09     40.77 o 
  -6  13   3      178.94      176.63     38.23 o 
  -5  13   3     1729.65     2069.33    108.65 o 
  -4  13   3       96.94      105.98     15.56 o 
  -3  13   3      101.73      124.97     30.89 o 
  -2  13   3       10.70        1.07      6.00 o 
  -1  13   3     2663.41     2745.77     86.95 o 
   0  13   3      561.08      630.50     38.34 o 
   1  13   3     4553.44     4552.63    138.91 o 
   2  13   3        4.59       13.61     11.23 o 
   3  13   3      940.86     1057.70     63.75 o 
   4  13   3      188.08      248.77     34.47 o 
   5  13   3      385.35      361.11     62.16 o 
   6  13   3        1.49       36.18     25.47 o 
   7  13   3       44.54      127.99     32.31 o 
   8  13   3        6.70       14.90     24.37 o 
  -8  14   3      141.02      193.10     53.25 o 
  -7  14   3     1004.48     1208.02    122.85 o 
  -6  14   3        6.32       43.07     25.75 o 
  -5  14   3       30.07       64.50     16.09 o 
  -4  14   3     2032.81     2153.49     99.32 o 
  -3  14   3     2816.71     2815.79    123.36 o 
  -2  14   3     1659.78     1563.46     52.39 o 
  -1  14   3     7661.80     7750.84    197.98 o 
   0  14   3      413.33      324.60     27.28 o 
   1  14   3     1498.72     1513.47     61.25 o 
   2  14   3      222.09      138.11     43.20 o 
   3  14   3     1289.42     1435.75     74.51 o 
   4  14   3     1421.71     1560.07     96.95 o 
   5  14   3      104.18      116.88     40.39 o 
   6  14   3       50.78       82.77     45.86 o 
   7  14   3      578.72      603.50     91.18 o 
   8  14   3       58.45       45.34     27.89 o 
  -8  15   3      384.54      447.67     92.99 o 
  -7  15   3      113.38      174.38     52.51 o 
  -6  15   3      847.34      933.22     99.01 o 
  -5  15   3      168.06      121.51     48.74 o 
  -4  15   3        1.31       12.86     27.29 o 
  -3  15   3       82.32       45.44     17.50 o 
  -2  15   3     1954.28     1929.97     61.94 o 
  -1  15   3      761.40      796.56     48.07 o 
   0  15   3        7.53        7.60      7.34 o 
   1  15   3       61.59       55.93     12.99 o 
   2  15   3     1638.24     1664.76     82.65 o 
   3  15   3       13.66       33.51     13.84 o 
   4  15   3        0.57       35.87     35.93 o 
   5  15   3       19.14       17.30     28.47 o 
   6  15   3     1299.66     1563.70    138.60 o 
   7  15   3        1.63       10.40     23.37 o 
   8  15   3      195.15      195.84     46.25 o 
  -8  16   3      114.16      169.40     53.81 o 
  -7  16   3      655.48      726.78    113.81 o 
  -6  16   3      230.67      205.03     58.40 o 
  -5  16   3      201.71      176.81     32.50 o 
  -4  16   3      939.00      954.15     68.64 o 
  -3  16   3      622.86      760.72     56.26 o 
  -2  16   3      114.15      107.51     14.86 o 
  -1  16   3      507.37      400.74     34.51 o 
   0  16   3     1428.50     1385.26     67.07 o 
   1  16   3      178.81       96.74     63.20 o 
   2  16   3     1051.79     1069.09     65.12 o 
   3  16   3     1359.91     1271.14     72.62 o 
   4  16   3      934.32     1186.95    120.69 o 
   5  16   3      257.64      399.78     70.36 o 
   6  16   3        8.56       14.07     25.88 o 
   7  16   3       52.14       19.95     38.43 o 
  -8  17   3       24.00       91.17     53.29 o 
  -7  17   3       59.62      102.00     51.81 o 
  -6  17   3      204.31      252.70     76.43 o 
  -5  17   3     1032.27     1136.02    105.55 o 
  -4  17   3       10.80       10.71     15.11 o 
  -3  17   3      712.02      903.65     58.50 o 
  -2  17   3       69.57       89.20     13.48 o 
  -1  17   3     4322.69     4589.86    169.72 o 
   0  17   3       19.33       30.66      8.71 o 
   1  17   3     1479.00     1471.67     62.91 o 
   2  17   3      131.62       70.78     20.05 o 
   3  17   3      204.83      172.76     23.24 o 
   4  17   3       44.57       43.48     24.87 o 
   5  17   3     2735.67     3486.00    198.02 o 
   6  17   3        0.53        9.00     22.21 o 
   7  17   3        7.72       22.58     31.06 o 
  -8  18   3      137.45      214.48     73.82 o 
  -7  18   3      362.26      406.91    106.03 o 
  -6  18   3      296.47      424.97     98.79 o 
  -5  18   3      111.29       77.71     32.77 o 
  -4  18   3      134.75      127.55     25.51 o 
  -3  18   3      252.55      239.37     29.16 o 
  -2  18   3      116.31      114.39     16.87 o 
  -1  18   3      718.67      769.95     53.70 o 
   0  18   3     4233.37     4521.30    200.93 o 
   1  18   3       15.22       19.31     20.02 o 
   2  18   3      105.18       51.97     17.04 o 
   3  18   3      179.25      121.39     32.32 o 
   4  18   3      512.13      638.05     87.07 o 
   5  18   3      262.14      424.72     65.65 o 
   6  18   3      509.47      550.90     74.80 o 
   7  18   3       28.77       87.44     39.81 o 
  -7  19   3       53.82      151.40     58.28 o 
  -6  19   3     1266.47     1666.56    197.99 o 
  -5  19   3       83.15      116.59     45.00 o 
  -4  19   3      245.17      242.50     47.38 o 
  -3  19   3       67.08       35.72     16.72 o 
  -2  19   3     1127.56     1125.46     62.61 o 
  -1  19   3      182.61      200.08     25.79 o 
   0  19   3       93.16       90.83     27.44 o 
   1  19   3      234.24      186.56     29.63 o 
   2  19   3      216.14      149.49     34.16 o 
   3  19   3       22.13      -15.74     26.88 o 
   4  19   3      286.63      304.52     53.51 o 
   5  19   3       68.23       22.57     31.35 o 
   6  19   3      349.67      403.19     59.71 o 
   7  19   3       72.60      101.16     50.61 o 
  -7  20   3      118.67      201.88     78.10 o 
  -6  20   3      265.44      374.53    102.68 o 
  -5  20   3       85.70       32.29     25.55 o 
  -4  20   3       17.61        8.55     22.81 o 
  -3  20   3       56.09       47.26     14.59 o 
  -2  20   3      147.85      179.88     25.47 o 
  -1  20   3      108.86       99.10     18.89 o 
   0  20   3     1020.78     1087.34     70.79 o 
   1  20   3      386.69      458.10     67.84 o 
   2  20   3       12.88       12.80     11.94 o 
   3  20   3      107.95      165.16     33.29 o 
   4  20   3      148.73      139.47     39.33 o 
   5  20   3        0.21       -0.54     22.16 o 
   6  20   3       19.89       32.30     22.30 o 
  -7  21   3        1.29      -15.11     31.61 o 
  -6  21   3        1.45       -8.88     43.99 o 
  -5  21   3      254.12      176.50     95.04 o 
  -4  21   3       14.23       -5.41     26.30 o 
  -3  21   3        4.57       -4.10     16.45 o 
  -2  21   3        3.31       -3.73     19.38 o 
  -1  21   3      257.58      234.83     49.62 o 
   0  21   3        2.11       28.70     19.90 o 
   1  21   3        5.22        4.70     30.49 o 
   2  21   3        7.13       13.87     12.66 o 
   3  21   3      662.74      740.30     74.20 o 
   4  21   3       45.40       51.70     24.56 o 
   5  21   3      150.01      187.20     37.64 o 
   6  21   3       22.71       35.01     25.78 o 
  -6  22   3        0.29      -15.78     35.84 o 
  -5  22   3       60.76      -10.68     43.64 o 
  -4  22   3      185.86      112.33     31.63 o 
  -3  22   3      361.52      379.85     60.79 o 
  -2  22   3       65.09       89.89     30.01 o 
  -1  22   3        5.86       19.21     17.69 o 
   0  22   3       44.03       28.13     20.16 o 
   1  22   3       22.51       52.76     76.09 o 
   2  22   3        1.02        3.53     12.59 o 
   3  22   3      307.38      305.28     56.85 o 
   4  22   3       77.65      101.90     29.55 o 
   5  22   3       93.52       86.91     26.18 o 
   6  22   3        2.72        2.14     15.04 o 
  -6  23   3        8.06       -6.98     25.61 o 
  -5  23   3       36.05       19.40     33.33 o 
  -4  23   3       13.65       -7.73     21.00 o 
  -3  23   3        6.07       41.63     33.85 o 
  -2  23   3       76.97      165.86     70.73 o 
  -1  23   3      290.94      270.84     57.11 o 
   0  23   3      107.95      133.22     38.66 o 
   1  23   3      397.23      255.00     79.21 o 
   2  23   3      800.60     1026.13    143.27 o 
   3  23   3       18.96       47.63     36.02 o 
   4  23   3       20.44       31.15     11.42 o 
   5  23   3        9.09        2.00     22.28 o 
  -5  24   3        2.84      -27.97     31.36 o 
  -4  24   3      397.51      484.52     91.23 o 
  -3  24   3       57.11       93.13     22.42 o 
  -2  24   3      109.61      207.12     65.06 o 
  -1  24   3       68.91      102.37     35.87 o 
   0  24   3      134.08      122.48     36.87 o 
   1  24   3      258.89      155.14     65.56 o 
   2  24   3       20.13       82.22     40.84 o 
   3  24   3        2.71        3.39     15.76 o 
   4  24   3      313.27      492.81    110.61 o 
   5  24   3        4.02      -39.64     39.64 o 
  -5  25   3      137.28      134.74     42.66 o 
  -4  25   3       14.92        0.67     17.52 o 
  -3  25   3      200.37      263.09     82.00 o 
  -2  25   3      359.69      564.72    105.75 o 
  -1  25   3      107.63      161.17     56.06 o 
   0  25   3      110.47      105.46     43.08 o 
   1  25   3       96.08       93.40     59.85 o 
   2  25   3      153.89      215.56     68.07 o 
   3  25   3      165.21      208.89     62.44 o 
   4  25   3        8.30      -12.77     12.77 o 
  -4  26   3       90.39      157.13     49.77 o 
  -3  26   3      306.77      394.97    101.51 o 
  -2  26   3        4.28       71.40     62.60 o 
  -1  26   3      167.51      101.35     46.83 o 
   0  26   3        1.10       -7.25     29.04 o 
   1  26   3      226.66      142.09    159.06 o 
   2  26   3       66.19       29.80     50.16 o 
   3  26   3      239.03      381.58     95.30 o 
   4  26   3        2.20      -16.56     22.11 o 
  -4  27   3       45.82      122.48     57.47 o 
  -3  27   3        3.97       16.40     46.29 o 
  -2  27   3      286.16       97.50    197.58 o 
  -1  27   3      129.39       68.64     49.97 o 
   0  27   3        4.85       28.87     69.24 o 
   1  27   3      129.92       79.82     77.96 o 
   2  27   3      459.80      773.50    308.29 o 
   3  27   3        0.79       57.90     47.83 o 
  -3  28   3       19.56      135.21     72.87 o 
  -2  28   3        0.16      -55.24    146.43 o 
  -1  28   3        1.24      -35.43     51.57 o 
   0  28   3      302.42      451.21    145.63 o 
   1  28   3       79.20        0.20     83.69 o 
   2  28   3        1.58      -63.70    157.43 o 
  -1  29   3       59.12       27.06     43.35 o 
   0  29   3        5.22      195.52    140.49 o 
   1  29   3       97.69      -84.93    119.98 o 
 -10   0   4        0.06       32.50     46.24 o 
  -8   0   4     1414.14     1561.26    143.65 o 
  -6   0   4      220.72      126.13     29.16 o 
  -4   0   4     1520.72     1169.30     88.54 o 
  -2   0   4     1685.35     2572.44    119.69 o 
   0   0   4    11470.95     8623.74    200.05 o 
   2   0   4      835.74      559.21     51.33 o 
   4   0   4     2282.60     2614.20    209.58 o 
   6   0   4     4020.04     4067.69    303.95 o 
   8   0   4      127.11      148.60     66.86 o 
 -10   1   4      231.65      156.17     34.45 o 
  -9   1   4      209.86      180.08     33.09 o 
  -8   1   4       30.58       54.11     28.85 o 
  -7   1   4     1579.96     1616.09     97.99 o 
  -6   1   4     1575.30     1622.24     88.30 o 
  -5   1   4     2004.89     1968.70     92.69 o 
  -4   1   4      276.51      220.54     22.19 o 
  -3   1   4     3870.08     4398.17     98.55 o 
  -2   1   4    18298.35    17704.09    206.65 o 
  -1   1   4      607.67      534.38     86.48 o 
   1   1   4     2798.57     3354.65    101.46 o 
   2   1   4        1.02       75.85     15.24 o 
   3   1   4      461.38      393.03     42.17 o 
   4   1   4    20232.16    21430.63    406.06 o 
   5   1   4     3626.04     3685.55    188.18 o 
   6   1   4      319.45      602.33     86.06 o 
   7   1   4        1.66        0.80     26.07 o 
   8   1   4        8.35        7.93     41.73 o 
   9   1   4       32.68       27.80     28.94 o 
 -10   2   4      212.99      153.68     34.30 o 
  -9   2   4      150.52       99.04     35.86 o 
  -8   2   4      243.81      150.13     36.91 o 
  -7   2   4     1176.47     1110.98     83.41 o 
  -6   2   4        5.14       10.19     11.61 o 
  -5   2   4     4032.33     4144.56    134.38 o 
  -4   2   4      412.43      455.98     38.61 o 
  -3   2   4      364.41      515.15     34.40 o 
  -2   2   4    11404.44    10608.87    144.89 o 
  -1   2   4      604.07      900.66     56.66 o 
   0   2   4    29645.38    26785.96    393.60 o 
   1   2   4     5316.75     5393.08    138.25 o 
   2   2   4       24.48       26.27     11.86 o 
   3   2   4    12134.41    14149.58    261.32 o 
   4   2   4      275.19      532.98     58.29 o 
   5   2   4     4075.49     4502.40    206.77 o 
   6   2   4      311.03      343.63     57.33 o 
   7   2   4      411.88      416.67     66.67 o 
   8   2   4        0.77      -14.43     29.90 o 
   9   2   4      223.08      239.61     67.14 o 
 -10   3   4        9.88        9.19     28.56 o 
  -9   3   4        7.23       -6.69     23.75 o 
  -8   3   4       82.63       83.13     20.15 o 
  -7   3   4     1112.98     1089.60     80.12 o 
  -6   3   4     3866.89     4156.64    132.16 o 
  -5   3   4       92.81       54.85     23.26 o 
  -4   3   4     1237.53     1541.27     69.01 o 
  -3   3   4     1719.27     1471.27     69.07 o 
  -2   3   4     2519.18     1945.67    103.74 o 
  -1   3   4     6645.46     5406.43    143.56 o 
   0   3   4    44070.87    36931.68   2616.02 o 
   1   3   4      239.49      137.02     41.80 o 
   2   3   4     7601.86     9462.67    171.63 o 
   3   3   4     1339.43     1625.59     87.79 o 
   4   3   4      264.40      404.74     51.04 o 
   5   3   4     1772.33     1454.21    117.01 o 
   6   3   4       22.88       48.11     31.10 o 
   7   3   4      143.31      118.45     27.09 o 
   8   3   4      236.13      171.89     45.94 o 
   9   3   4       55.39       33.21     28.59 o 
 -10   4   4        5.32        5.94     32.05 o 
  -9   4   4       84.21       59.75     32.66 o 
  -8   4   4      283.96      253.87     38.59 o 
  -7   4   4        2.58        2.22     25.46 o 
  -6   4   4     2848.27     3240.61    121.84 o 
  -5   4   4      376.53      470.32     38.03 o 
  -4   4   4     2690.83     2390.85    100.32 o 
  -3   4   4      991.66      974.29     48.08 o 
  -2   4   4      277.45      136.65     34.50 o 
  -1   4   4      429.31      430.40     34.39 o 
   0   4   4     6246.22     5501.72    121.18 o 
   1   4   4     3072.89     3027.99     91.93 o 
   2   4   4     3570.83     4200.49    112.02 o 
   3   4   4       13.96        7.41     10.31 o 
   4   4   4       47.48      106.26     26.11 o 
   5   4   4       76.01      158.58     40.46 o 
   6   4   4     2330.32     2565.08    171.68 o 
   7   4   4        5.14       14.01     26.88 o 
   8   4   4       27.31       37.97     25.21 o 
   9   4   4       41.46       33.44     35.40 o 
 -10   5   4      124.47       70.32     36.76 o 
  -9   5   4      256.08      141.82     22.99 o 
  -8   5   4      298.67      296.05     48.45 o 
  -7   5   4      120.38      108.72     29.53 o 
  -6   5   4     4928.05     4704.12    152.29 o 
  -5   5   4      214.13      268.11     25.76 o 
  -4   5   4     3108.03     3428.62    116.70 o 
  -3   5   4     1770.99     1748.63     68.10 o 
  -2   5   4       12.22       28.86     16.13 o 
  -1   5   4     4968.73     5071.34    147.76 o 
   0   5   4     5397.57     5424.09     90.37 o 
   1   5   4     2160.51     2103.19     79.75 o 
   2   5   4      933.35     1261.33     72.72 o 
   3   5   4      229.54      203.86     27.41 o 
   4   5   4      176.13      168.79     33.63 o 
   5   5   4      637.89      696.42     91.69 o 
   6   5   4      558.43      531.97     77.19 o 
   7   5   4      157.33      159.32     40.48 o 
   8   5   4      548.38      687.92    104.90 o 
   9   5   4       81.79       16.92     27.96 o 
  -9   6   4      907.48      880.01     93.38 o 
  -8   6   4       15.03        7.77     23.47 o 
  -7   6   4       60.94       72.99     21.50 o 
  -6   6   4       70.21      103.61     36.14 o 
  -5   6   4     3992.57     4087.08    164.15 o 
  -4   6   4      435.64      456.13     69.71 o 
  -3   6   4      100.75       39.66     15.75 o 
  -2   6   4     1214.29     1346.06     47.71 o 
  -1   6   4      497.54      377.19     26.16 o 
   0   6   4      333.83      304.92     24.16 o 
   1   6   4     7380.63     6983.63    251.65 o 
   2   6   4      814.10      909.48     58.39 o 
   3   6   4     5341.51     6582.95    164.40 o 
   4   6   4       37.54       16.61     18.16 o 
   5   6   4     1037.32     1169.33     96.71 o 
   6   6   4      516.44      539.91     97.24 o 
   7   6   4      168.20      150.42     48.33 o 
   8   6   4      113.06       82.35     29.78 o 
   9   6   4       79.08       96.78     39.61 o 
  -9   7   4       79.28       74.21     35.00 o 
  -8   7   4        9.17       12.73     27.34 o 
  -7   7   4      413.73      437.80     47.78 o 
  -6   7   4       49.96       60.23     26.03 o 
  -5   7   4      109.54       91.73     47.45 o 
  -4   7   4     6597.26     7471.74    238.15 o 
  -3   7   4     5839.27     5640.62    126.99 o 
  -2   7   4       11.41        6.38      6.61 o 
  -1   7   4       32.48       53.50     10.06 o 
   0   7   4      864.97      583.87     30.32 o 
   1   7   4     3404.52     3011.90    144.95 o 
   2   7   4     1231.28     1153.14     61.69 o 
   3   7   4     3265.51     3279.18    125.93 o 
   4   7   4     1170.40     1360.42     91.18 o 
   5   7   4     1805.28     1928.78    152.08 o 
   6   7   4       51.48       29.69     29.96 o 
   7   7   4      215.85      212.00     66.46 o 
   8   7   4       58.68       31.52     19.57 o 
   9   7   4       23.67        5.03     16.94 o 
  -9   8   4       90.57       55.71     23.78 o 
  -8   8   4     1249.70     1350.24    108.29 o 
  -7   8   4     1352.08     1433.37    103.56 o 
  -6   8   4        5.92       13.24     19.50 o 
  -5   8   4      271.00      287.81     35.89 o 
  -4   8   4     3487.69     3842.54    155.84 o 
  -3   8   4       15.68       -3.77      9.88 o 
  -2   8   4     1764.89     1579.95     57.35 o 
  -1   8   4      162.06      155.18     14.35 o 
   0   8   4     1360.80     1197.42     56.32 o 
   1   8   4     1456.35     1725.64    134.26 o 
   2   8   4     9325.03     8326.45    399.06 o 
   3   8   4     1239.78     1621.75     75.12 o 
   4   8   4       44.66       43.54     52.17 o 
   5   8   4       18.22       -4.85     17.35 o 
   6   8   4      121.72      210.69     49.90 o 
   7   8   4      223.06      189.05     64.92 o 
   8   8   4       44.59       23.31     30.97 o 
   9   8   4        8.56       14.83     40.41 o 
  -9   9   4        0.08        2.85     36.35 o 
  -8   9   4        0.17        3.32     21.42 o 
  -7   9   4      504.32      461.29     61.78 o 
  -6   9   4      867.82      958.48     93.51 o 
  -5   9   4      300.95      176.70     91.40 o 
  -4   9   4     1029.66     1295.47     92.15 o 
  -3   9   4      102.60      176.13     25.86 o 
  -2   9   4     4207.97     4312.83    126.59 o 
  -1   9   4     2706.78     2507.26     75.58 o 
   0   9   4      308.91      235.42     24.15 o 
   1   9   4     5465.89     5529.08    626.09 o 
   2   9   4     1078.62     1120.73     76.13 o 
   3   9   4       84.61       79.63     21.88 o 
   4   9   4     4011.73     3986.00    168.07 o 
   5   9   4      862.33      645.39     84.17 o 
   6   9   4      661.16      786.97    107.36 o 
   7   9   4      409.90      536.19    113.67 o 
   8   9   4      634.41      564.94    102.33 o 
  -9  10   4        3.82      -30.07     38.06 o 
  -8  10   4      314.37      296.00     50.89 o 
  -7  10   4      247.27      297.91     49.91 o 
  -6  10   4       90.47       87.46     31.19 o 
  -5  10   4     5451.70     5690.38    213.30 o 
  -4  10   4     2468.40     3091.43    140.45 o 
  -3  10   4      626.88      733.20     48.57 o 
  -2  10   4       26.86       31.58      8.95 o 
  -1  10   4     1288.47     1035.99     47.87 o 
   0  10   4      623.64      452.87     27.26 o 
   1  10   4     1156.74     1165.08     80.94 o 
   2  10   4     1789.61     2045.88    120.76 o 
   3  10   4     1687.34     1745.33     99.46 o 
   4  10   4      214.83      125.22     35.93 o 
   5  10   4        1.54        3.23     30.95 o 
   6  10   4       43.12       43.18     32.28 o 
   7  10   4      990.61     1209.93    170.09 o 
   8  10   4        0.60      -24.04     24.04 o 
  -9  11   4      160.43      118.61     39.15 o 
  -8  11   4       13.25       13.14     18.82 o 
  -7  11   4      561.62      710.71     78.92 o 
  -6  11   4      304.33      328.45     57.97 o 
  -5  11   4     2192.46     2441.40    139.78 o 
  -4  11   4        3.43       14.18     31.97 o 
  -3  11   4     1378.01     1661.12     79.43 o 
  -2  11   4       20.79        6.18      8.23 o 
  -1  11   4       68.17       36.31     14.37 o 
   0  11   4       79.50       67.66     12.24 o 
   1  11   4    14894.84    16063.63    586.98 o 
   2  11   4     1067.86      938.98     73.30 o 
   3  11   4       32.30       47.58     11.94 o 
   4  11   4       30.42       25.85     17.36 o 
   5  11   4      888.03     1098.14    117.82 o 
   6  11   4        1.74       -0.47     25.33 o 
   7  11   4     1367.65     1408.23    159.24 o 
   8  11   4       72.62      133.45     46.79 o 
  -9  12   4        2.38      -33.44     39.49 o 
  -8  12   4      564.63      592.42     86.53 o 
  -7  12   4      127.45      170.48     39.07 o 
  -6  12   4      112.70      188.57     48.72 o 
  -5  12   4     1362.15     1307.04    100.06 o 
  -4  12   4     1822.33     1840.41    114.19 o 
  -3  12   4     2428.05     2614.53     91.27 o 
  -2  12   4       44.55       28.31     13.12 o 
  -1  12   4       49.43       39.33     11.65 o 
   0  12   4     4827.46     4511.01    169.99 o 
   1  12   4      414.49      372.23     34.03 o 
   2  12   4     2992.05     2890.17    161.76 o 
   3  12   4      388.51      439.97     45.53 o 
   4  12   4      427.42      391.27     52.72 o 
   5  12   4       55.76       57.87     29.68 o 
   6  12   4      832.19      953.97    119.84 o 
   7  12   4      216.84      273.84     74.00 o 
   8  12   4       42.24       38.98     27.21 o 
  -9  13   4       25.39       28.27     41.13 o 
  -8  13   4        1.10      -25.30     25.30 o 
  -7  13   4      207.83      164.69     40.01 o 
  -6  13   4      542.45      481.43     75.65 o 
  -5  13   4        1.12        0.26     28.80 o 
  -4  13   4       42.32       17.99     14.04 o 
  -3  13   4      571.10      520.39     48.37 o 
  -2  13   4      656.29      676.93     40.81 o 
  -1  13   4     7743.60     7805.36    276.88 o 
   0  13   4     1992.40     2108.95     96.39 o 
   1  13   4      380.02      475.08     31.94 o 
   2  13   4      998.93      885.50     67.03 o 
   3  13   4        2.12       -2.19     10.89 o 
   4  13   4     2331.66     2353.18    143.25 o 
   5  13   4     1135.14     1295.37    130.72 o 
   6  13   4        1.58       23.80     31.75 o 
   7  13   4        5.31       50.80     39.21 o 
   8  13   4      388.97      506.26     89.26 o 
  -8  14   4       86.76       47.68     36.88 o 
  -7  14   4      821.80      859.63    110.46 o 
  -6  14   4      485.15      551.78     79.84 o 
  -5  14   4      415.56      346.20     38.43 o 
  -4  14   4      608.61      681.46     53.09 o 
  -3  14   4       48.60       15.71     13.53 o 
  -2  14   4      300.05      365.83     31.30 o 
  -1  14   4     2259.42     2408.92     80.56 o 
   0  14   4      232.25      223.16     25.36 o 
   1  14   4      357.84      317.38     26.20 o 
   2  14   4      185.90      112.01     39.99 o 
   3  14   4     1408.75     1395.59     82.56 o 
   4  14   4       46.51       80.95     36.01 o 
   5  14   4       68.84       73.82     38.70 o 
   6  14   4      659.89      747.42    107.90 o 
   7  14   4       90.33      115.58     44.93 o 
   8  14   4        8.47        8.14     24.92 o 
  -8  15   4       22.96       29.68     49.32 o 
  -7  15   4      782.07      829.09    107.33 o 
  -6  15   4        2.60      -19.76     41.59 o 
  -5  15   4      214.16      138.38     28.29 o 
  -4  15   4      348.87      406.34     44.54 o 
  -3  15   4     3136.78     3504.30    138.77 o 
  -2  15   4       22.22       16.71      8.77 o 
  -1  15   4        6.64       13.53     11.68 o 
   0  15   4      558.97      546.36     40.78 o 
   1  15   4      559.66      512.77     41.18 o 
   2  15   4      395.97      345.26     39.59 o 
   3  15   4     1369.44     1149.33    110.30 o 
   4  15   4        1.09        8.47     24.42 o 
   5  15   4      892.06      943.21    115.58 o 
   6  15   4       10.91       21.96     29.78 o 
   7  15   4        9.70        8.35     24.94 o 
  -8  16   4      136.47      182.90     71.40 o 
  -7  16   4        1.35      -29.31     48.27 o 
  -6  16   4      101.08       62.13     24.82 o 
  -5  16   4      159.92      111.48     36.03 o 
  -4  16   4        3.37       10.05     22.96 o 
  -3  16   4       64.37       60.22     18.36 o 
  -2  16   4     1159.88     1119.79     51.32 o 
  -1  16   4      691.49      698.09     48.63 o 
   0  16   4     1454.40     1311.56     64.03 o 
   1  16   4       76.27       47.53     14.97 o 
   2  16   4      579.84      617.73     55.87 o 
   3  16   4      197.75      281.35     44.02 o 
   4  16   4      132.01      189.26     49.88 o 
   5  16   4      568.05      711.33    105.82 o 
   6  16   4      500.53      628.75     98.90 o 
   7  16   4        6.50       -2.53     25.53 o 
  -8  17   4       74.50      142.81     70.92 o 
  -7  17   4       33.46       39.37     50.54 o 
  -6  17   4     1005.05     1250.55    164.81 o 
  -5  17   4       31.46      -24.28     24.28 o 
  -4  17   4      601.07      618.33     72.15 o 
  -3  17   4       67.23       32.72     24.70 o 
  -2  17   4      369.22      287.33     25.72 o 
  -1  17   4      194.01      255.64     30.52 o 
   0  17   4     1213.56     1305.42     67.39 o 
   1  17   4      154.47      147.53     25.62 o 
   2  17   4        1.35       -5.38     14.35 o 
   3  17   4       31.37       60.05     52.60 o 
   4  17   4      856.98     1115.71    121.67 o 
   5  17   4      153.64      261.06     66.91 o 
   6  17   4        8.23       31.31     34.66 o 
   7  17   4       53.24       58.37     38.20 o 
  -8  18   4      213.45      314.85     96.18 o 
  -7  18   4       25.16      -50.36     50.36 o 
  -6  18   4       17.98       25.10     69.93 o 
  -5  18   4      200.87      162.43     50.05 o 
  -4  18   4       60.98       54.39     25.19 o 
  -3  18   4      349.34      141.14     71.62 o 
  -2  18   4      286.43      272.49     28.77 o 
  -1  18   4     1197.80     1303.33     64.21 o 
   0  18   4      787.06      726.04     47.92 o 
   1  18   4      177.60      180.17     31.66 o 
   2  18   4      391.05      225.98     85.07 o 
   3  18   4        1.90      -71.52     71.52 o 
   4  18   4        0.29       62.18     44.79 o 
   5  18   4      398.70      562.61     82.15 o 
   6  18   4      130.49      179.94     45.38 o 
   7  18   4        4.37       52.50     31.48 o 
  -7  19   4      633.58      841.98    148.12 o 
  -6  19   4       61.58       27.96     23.81 o 
  -5  19   4      323.43      266.56     57.00 o 
  -4  19   4        4.84       -9.00     13.56 o 
  -3  19   4      236.13      243.82     39.83 o 
  -2  19   4      618.62      626.55     48.93 o 
  -1  19   4      287.68      279.69     33.94 o 
   0  19   4       11.32       10.28      8.89 o 
   1  19   4     1278.15     1603.96    107.36 o 
   2  19   4        0.26       -5.79     11.38 o 
   3  19   4        3.07      -45.00     45.00 o 
   4  19   4        5.34       18.11     17.54 o 
   5  19   4      427.98      501.99     77.56 o 
   6  19   4       97.26       60.78     30.62 o 
   7  19   4       42.41       27.92     30.80 o 
  -7  20   4      150.72      366.44    110.06 o 
  -6  20   4      313.20      376.21    101.28 o 
  -5  20   4      303.69      347.33     66.52 o 
  -4  20   4       87.24       53.98     24.65 o 
  -3  20   4      381.34      329.27     45.20 o 
  -2  20   4      988.93     1142.41     74.12 o 
  -1  20   4      795.14      585.79     60.41 o 
   0  20   4       56.60       36.36     11.51 o 
   1  20   4       33.90       44.51     48.54 o 
   2  20   4       13.95       13.72     10.27 o 
   3  20   4     1127.44     1398.50    126.05 o 
   4  20   4       18.02       35.67     44.74 o 
   5  20   4       82.95       97.93     25.18 o 
   6  20   4       93.42       89.91     40.65 o 
  -7  21   4        2.24       32.12     38.55 o 
  -6  21   4      425.74      510.31    111.65 o 
  -5  21   4       52.11       37.64     40.39 o 
  -4  21   4       11.11      -12.33     17.97 o 
  -3  21   4       33.04       17.54     23.27 o 
  -2  21   4      930.40     1107.14     82.43 o 
  -1  21   4        8.52        1.05      8.76 o 
   0  21   4      676.22      703.21     58.44 o 
   1  21   4      270.04      396.12     67.08 o 
   2  21   4      328.87      283.93     60.69 o 
   3  21   4        0.23       -4.19     10.65 o 
   4  21   4      380.95      342.14     60.46 o 
   5  21   4        0.63       -7.37     15.63 o 
   6  21   4        1.69       15.55     34.99 o 
  -6  22   4        9.94       16.04     14.88 o 
  -5  22   4       12.39        3.28     23.69 o 
  -4  22   4      318.44      421.10     78.89 o 
  -3  22   4        6.91       44.46     23.13 o 
  -2  22   4       10.52       25.91     18.99 o 
  -1  22   4      165.30      163.15     35.09 o 
   0  22   4      370.05      331.78     67.56 o 
   1  22   4      476.94      442.38    135.92 o 
   2  22   4      556.05      378.70    158.67 o 
   3  22   4      367.51      461.47     79.61 o 
   4  22   4      136.95      109.32     40.27 o 
   5  22   4       16.01        2.28     20.03 o 
   6  22   4      131.97       89.50     41.42 o 
  -6  23   4       26.56       13.18     25.67 o 
  -5  23   4        4.26       11.92     30.14 o 
  -4  23   4        9.20       24.12     29.51 o 
  -3  23   4     1089.81     1457.35    145.10 o 
  -2  23   4      128.30      101.94     39.38 o 
  -1  23   4      277.58      227.59     36.42 o 
   0  23   4      180.70      200.39     45.11 o 
   1  23   4      430.30      509.83    163.57 o 
   2  23   4       17.30       32.08     25.00 o 
   3  23   4       30.33       34.33     24.08 o 
   4  23   4       55.22       44.10     38.71 o 
   5  23   4      182.11      105.75     35.58 o 
  -5  24   4      136.42       90.80     43.51 o 
  -4  24   4      235.69      269.27     65.12 o 
  -3  24   4        4.33       39.29     17.15 o 
  -2  24   4        3.12      -17.32     29.80 o 
  -1  24   4      503.31      515.29     61.95 o 
   0  24   4      191.02      137.90     64.87 o 
   1  24   4      124.74      111.78     51.88 o 
   2  24   4      137.79      112.74     60.13 o 
   3  24   4      259.68      360.58     90.49 o 
   4  24   4       80.22       72.86     53.89 o 
   5  24   4       25.65       17.13     52.46 o 
  -5  25   4       56.18       23.07     59.21 o 
  -4  25   4      190.32      243.58     61.44 o 
  -3  25   4       31.10       11.52     17.01 o 
  -2  25   4       63.85       28.69     48.80 o 
  -1  25   4       33.37       47.65     83.21 o 
   0  25   4      101.40       60.10     54.33 o 
   1  25   4        0.42       -2.87     30.66 o 
   2  25   4      275.72      306.02     85.71 o 
   3  25   4      145.85      263.71     86.92 o 
   4  25   4       71.46       40.19     45.55 o 
  -4  26   4       91.73       72.11     30.29 o 
  -3  26   4        0.96       34.14     61.80 o 
  -2  26   4      164.67      113.15     93.19 o 
  -1  26   4        9.16      -69.61     69.61 o 
   0  26   4        4.44        5.14     22.51 o 
   1  26   4       18.50       19.36     44.08 o 
   2  26   4      335.06      479.25    105.92 o 
   3  26   4      116.40      171.10     69.39 o 
   4  26   4       11.55       16.91     26.59 o 
  -4  27   4        2.72       11.34     44.56 o 
  -3  27   4      119.14      200.17     68.51 o 
  -2  27   4        6.86      -62.89     62.89 o 
  -1  27   4       40.51       -5.29     36.55 o 
   0  27   4      116.18       28.70     32.20 o 
   1  27   4      386.98      320.61    105.33 o 
   2  27   4        1.57      123.18    243.46 o 
   3  27   4       26.69      101.39     50.24 o 
  -3  28   4        0.34       64.90    137.53 o 
  -2  28   4       52.22      -58.25    149.87 o 
  -1  28   4      107.75      133.44     69.49 o 
   0  28   4        1.05      153.54     88.82 o 
   1  28   4       46.25       15.03     56.54 o 
   2  28   4        4.47      -38.84    114.72 o 
  -1  29   4        0.44       59.17     48.45 o 
   0  29   4       25.38        5.26    248.12 o 
  -9   0   5      451.63      416.44     91.03 o 
  -7   0   5     1957.10     2310.28    171.61 o 
  -5   0   5     4799.58     4471.18    229.77 o 
  -3   0   5     6802.35     8582.55    182.54 o 
  -1   0   5     9494.21    10216.47    265.39 o 
   1   0   5     2978.07     2346.66    120.08 o 
   3   0   5      668.10      543.59    124.32 o 
   5   0   5    15457.06    16817.39    574.97 o 
   7   0   5      223.97      339.84     76.17 o 
   9   0   5      103.99      121.94     90.20 o 
 -10   1   5      191.72       81.18     35.62 o 
  -9   1   5      107.73       93.62     30.31 o 
  -8   1   5     1008.41     1065.94     86.07 o 
  -7   1   5     2485.71     2724.90    130.07 o 
  -6   1   5      600.11      639.48     65.64 o 
  -5   1   5       24.42       10.76     15.84 o 
  -4   1   5     5827.04     5278.00    159.02 o 
  -3   1   5      191.24      254.08     23.15 o 
  -2   1   5      403.45      452.50     37.55 o 
  -1   1   5    30697.75    31688.66    620.32 o 
   0   1   5    23171.01    22752.96    604.14 o 
   1   1   5      320.52      422.13     39.28 o 
   2   1   5      239.22      162.55     23.78 o 
   3   1   5     1318.90     1117.39     98.41 o 
   4   1   5     5309.03     5258.37    256.91 o 
   5   1   5      438.62      555.46    100.95 o 
   6   1   5     1979.93     2168.70    161.28 o 
   7   1   5      177.33      170.88     42.44 o 
   8   1   5        8.37        4.24     26.07 o 
   9   1   5      108.35       63.49     60.92 o 
 -10   2   5      130.47       98.40     31.70 o 
  -9   2   5       83.06       53.69     24.24 o 
  -8   2   5       65.40       49.48     24.19 o 
  -7   2   5       41.92       59.13     34.50 o 
  -6   2   5     5287.19     4917.62    163.07 o 
  -5   2   5      339.04      276.78     37.28 o 
  -4   2   5     1009.63     1215.34     69.77 o 
  -3   2   5      277.16      235.91     37.69 o 
  -2   2   5    14611.17    16183.93    194.07 o 
  -1   2   5     5550.15     6194.69    119.53 o 
   0   2   5     6872.36     9229.76    237.91 o 
   1   2   5       46.76       15.06      8.75 o 
   2   2   5      557.02      572.02     48.73 o 
   3   2   5     1489.66     1678.11    120.64 o 
   4   2   5     3977.43     4287.87    228.92 o 
   5   2   5       33.68       79.97     34.57 o 
   6   2   5      617.27      879.65    123.80 o 
   7   2   5      193.70       86.93     55.81 o 
   8   2   5      240.45      272.20     77.65 o 
   9   2   5       24.36        7.19     39.65 o 
 -10   3   5        7.11        3.47     17.52 o 
  -9   3   5       10.40       13.63     25.64 o 
  -8   3   5      135.61       98.17     17.43 o 
  -7   3   5      109.30       74.45     29.35 o 
  -6   3   5        0.71        2.37     13.87 o 
  -5   3   5      839.19      826.00     59.21 o 
  -4   3   5     2136.78     1956.23     87.33 o 
  -3   3   5     5031.21     6280.39    201.28 o 
  -2   3   5     1220.10     1428.57     60.85 o 
  -1   3   5     2137.79     1925.16     57.71 o 
   0   3   5     5169.77     4814.61    188.54 o 
   1   3   5     2719.66     2118.81     94.09 o 
   2   3   5      107.55      144.87     30.25 o 
   3   3   5     5347.34     5944.66    191.80 o 
   4   3   5     2776.61     3246.13    170.23 o 
   5   3   5       38.56       47.92     31.88 o 
   6   3   5      474.43      484.09     88.05 o 
   7   3   5      230.74      251.99     72.20 o 
   8   3   5      122.16       81.12     45.39 o 
   9   3   5        7.56       34.07     45.98 o 
 -10   4   5        3.53      -27.53     27.53 o 
  -9   4   5      693.09      554.05     81.52 o 
  -8   4   5        0.31       -7.99     22.32 o 
  -7   4   5      171.95       79.64     37.89 o 
  -6   4   5        7.64       -7.64     14.32 o 
  -5   4   5     1846.67     1901.14     85.40 o 
  -4   4   5       22.22       10.82     11.57 o 
  -3   4   5     1573.65     2038.98     85.10 o 
  -2   4   5     2029.20     1834.03     66.06 o 
  -1   4   5     2360.15     2205.48     61.64 o 
   0   4   5     3291.11     2527.16     81.95 o 
   1   4   5     4404.29     4424.71    148.70 o 
   2   4   5        0.34       28.26     16.28 o 
   3   4   5     2480.86     2483.81    111.34 o 
   4   4   5      157.81      111.26     29.52 o 
   5   4   5     2205.05     2320.41    158.75 o 
   6   4   5       43.38       49.43     15.11 o 
   7   4   5      390.65      360.64     90.95 o 
   8   4   5       28.06       16.84     34.79 o 
   9   4   5      480.67      531.34    113.85 o 
  -9   5   5       77.55       -3.29     27.83 o 
  -8   5   5       77.74       50.31     35.16 o 
  -7   5   5       34.72        6.92     27.55 o 
  -6   5   5       98.63       48.70     17.67 o 
  -5   5   5     2069.21     2008.24     98.46 o 
  -4   5   5     1581.75     1662.13     88.29 o 
  -3   5   5     4450.93     4023.18    121.34 o 
  -2   5   5      943.35     1101.82     47.10 o 
  -1   5   5     6363.96     6274.21    111.60 o 
   0   5   5     2232.94     2210.07     81.75 o 
   1   5   5     2354.48     2731.92    130.16 o 
   2   5   5      616.59      578.95     67.10 o 
   3   5   5     4726.09     4186.45    141.35 o 
   4   5   5      452.15      402.39     50.04 o 
   5   5   5      149.47      281.23     60.94 o 
   6   5   5      244.35      266.05     69.25 o 
   7   5   5      201.43      147.23     44.92 o 
   8   5   5        1.91      -13.02     38.55 o 
   9   5   5        6.64       14.95     35.34 o 
  -9   6   5        7.76       -8.93     22.12 o 
  -8   6   5       17.40        0.40     17.08 o 
  -7   6   5      115.38      105.29     27.03 o 
  -6   6   5      644.67      580.83     48.73 o 
  -5   6   5        1.85       -1.35     16.29 o 
  -4   6   5     2397.29     2994.46    121.28 o 
  -3   6   5     1560.17     1646.57     75.97 o 
  -2   6   5      192.82      192.35     36.72 o 
  -1   6   5     1816.07     1799.40     57.32 o 
   0   6   5      220.67      234.05     22.52 o 
   1   6   5     1932.81     2160.38    139.30 o 
   2   6   5      477.68      577.17     66.19 o 
   3   6   5      142.67      143.71     22.81 o 
   4   6   5        8.47       -0.16     10.82 o 
   5   6   5       58.94       67.46     52.05 o 
   6   6   5      534.02      816.71    108.96 o 
   7   6   5       29.85       34.42     35.78 o 
   8   6   5      297.65      260.16     58.61 o 
  -9   7   5        4.27      -24.79     24.79 o 
  -8   7   5      568.46      585.40     77.87 o 
  -7   7   5        5.14       -9.53     22.13 o 
  -6   7   5      515.51      337.44     95.61 o 
  -5   7   5       25.67       11.06     21.48 o 
  -4   7   5     4896.20     5600.38    155.85 o 
  -3   7   5     2707.35     3096.57    102.35 o 
  -2   7   5       10.20       -2.01      5.88 o 
  -1   7   5      559.53      511.00     30.77 o 
   0   7   5     8789.51     8164.16    120.33 o 
   1   7   5     3589.72     3999.91    171.19 o 
   2   7   5      783.95      924.91     77.43 o 
   3   7   5       26.28        1.57      8.21 o 
   4   7   5      194.47      170.30     28.82 o 
   5   7   5       35.03       78.52     23.38 o 
   6   7   5      813.99     1027.41    121.53 o 
   7   7   5      381.09      318.86     85.83 o 
   8   7   5      216.44      193.52     51.64 o 
  -9   8   5       59.59       32.55     20.17 o 
  -8   8   5        4.89      -15.78     18.04 o 
  -7   8   5      157.92      109.49     38.96 o 
  -6   8   5      608.79      574.98     66.37 o 
  -5   8   5     3326.98     3615.67    170.17 o 
  -4   8   5       90.45       98.47     28.06 o 
  -3   8   5      183.32      144.89     28.52 o 
  -2   8   5     2506.48     2927.29     96.08 o 
  -1   8   5     1474.63     1265.94     49.70 o 
   0   8   5      243.26      256.14     21.25 o 
   1   8   5     2658.54     2257.84    106.51 o 
   2   8   5     2331.53     1991.47    108.24 o 
   3   8   5      183.34      116.06     25.26 o 
   4   8   5      853.95     1030.48     87.45 o 
   5   8   5      794.59     1052.14     89.69 o 
   6   8   5      314.61      390.57     73.64 o 
   7   8   5        0.81      130.73     73.67 o 
   8   8   5       38.57       44.99     40.26 o 
  -9   9   5       79.76       41.56     17.45 o 
  -8   9   5        1.14      -31.49     32.39 o 
  -7   9   5     1996.31     2247.18    176.70 o 
  -6   9   5       28.01       16.15     36.74 o 
  -5   9   5     2429.79     2735.01    149.08 o 
  -4   9   5      998.52     1419.37     86.47 o 
  -3   9   5       48.33       33.99     11.97 o 
  -2   9   5        4.12        8.39      7.08 o 
  -1   9   5     3937.41     3260.89     83.48 o 
   0   9   5      756.01      572.58     32.04 o 
   1   9   5     5119.46     4767.26    186.95 o 
   2   9   5      427.36      632.75     62.55 o 
   3   9   5     1437.47     1236.99     74.66 o 
   4   9   5      549.28      579.92     53.16 o 
   5   9   5        8.99       12.85     62.50 o 
   6   9   5        0.78       31.12     40.20 o 
   7   9   5     2489.63     2629.88    252.12 o 
   8   9   5       11.27       29.68     35.57 o 
  -9  10   5      188.89      172.63     43.55 o 
  -8  10   5      235.52      245.68     51.17 o 
  -7  10   5      203.26      258.28     47.87 o 
  -6  10   5     2052.30     2132.31    142.27 o 
  -5  10   5     2601.60     2740.13    148.30 o 
  -4  10   5       48.32       63.19     29.85 o 
  -3  10   5       98.07       61.71     15.84 o 
  -2  10   5      743.30      604.12     33.60 o 
  -1  10   5      329.74      257.92     20.20 o 
   0  10   5        7.19       16.19     17.60 o 
   1  10   5     2328.28     2371.55    110.34 o 
   2  10   5     5165.84     4457.92    138.33 o 
   3  10   5      136.65      134.39     24.93 o 
   4  10   5      971.95     1277.33     98.05 o 
   5  10   5     2021.94     2452.49    178.08 o 
   6  10   5      316.46      342.12     72.43 o 
   7  10   5       57.20      177.62     63.94 o 
   8  10   5      620.63      736.23    142.71 o 
  -9  11   5        4.98      -17.50     41.79 o 
  -8  11   5      616.50      658.89     88.53 o 
  -7  11   5      138.68      112.74     29.76 o 
  -6  11   5       46.23       65.76     34.95 o 
  -5  11   5     1036.78     1428.59    107.95 o 
  -4  11   5     8045.62     8994.04    274.79 o 
  -3  11   5      268.69      208.45     25.21 o 
  -2  11   5       15.13       25.46     13.52 o 
  -1  11   5      248.80      397.66     29.48 o 
   0  11   5     2757.40     2346.10    120.68 o 
   1  11   5       91.43       50.65     14.39 o 
   2  11   5     5047.52     5338.43    300.76 o 
   3  11   5     1737.02     2228.16    121.83 o 
   4  11   5     2468.29     2773.74    145.50 o 
   5  11   5      226.40      240.97     58.40 o 
   6  11   5      543.50      512.29     89.42 o 
   7  11   5       33.54       50.29     55.87 o 
   8  11   5      146.10      152.91     66.15 o 
  -9  12   5      244.92      287.85     68.93 o 
  -8  12   5        8.33       22.77     34.07 o 
  -7  12   5       24.11       -6.61     22.24 o 
  -6  12   5      271.52      297.22     49.20 o 
  -5  12   5     3484.20     3873.27    178.50 o 
  -4  12   5     1766.58     1908.50    112.71 o 
  -3  12   5     6514.85     7556.62    177.22 o 
  -2  12   5      373.78      328.01     30.78 o 
  -1  12   5      538.10      466.77     31.70 o 
   0  12   5      556.75      513.21     39.56 o 
   1  12   5     7530.09     6856.08    287.92 o 
   2  12   5      149.75      134.40     35.61 o 
   3  12   5       82.16       39.28     12.29 o 
   4  12   5      251.18      263.71     43.84 o 
   5  12   5      347.91      391.80     68.22 o 
   6  12   5       10.34       29.03     22.23 o 
   7  12   5      232.91      318.55     83.52 o 
   8  12   5      129.55      190.68     79.92 o 
  -9  13   5        0.37      -13.94     50.97 o 
  -8  13   5      143.53       90.25     22.70 o 
  -7  13   5      253.42      253.97     49.66 o 
  -6  13   5      270.81      233.51     37.46 o 
  -5  13   5     2364.02     2610.53    146.01 o 
  -4  13   5       31.15       33.13     24.66 o 
  -3  13   5     2409.49     2794.93    108.16 o 
  -2  13   5      109.22      129.63     19.38 o 
  -1  13   5       51.17       64.26      9.52 o 
   0  13   5     1439.92     1250.79     64.06 o 
   1  13   5      261.74      256.02     27.83 o 
   2  13   5      138.04      115.23     60.62 o 
   3  13   5     4383.24     4700.86    423.37 o 
   4  13   5      112.35      142.66     35.74 o 
   5  13   5       50.23       20.48     45.51 o 
   6  13   5       18.37       16.06     29.20 o 
   7  13   5      478.10      531.18    101.16 o 
   8  13   5       19.23       87.70     54.27 o 
  -8  14   5      158.56       93.10     56.12 o 
  -7  14   5      350.66      338.98     66.17 o 
  -6  14   5      507.60      655.83     76.02 o 
  -5  14   5       29.33       29.47      9.19 o 
  -4  14   5      229.87      216.21     23.72 o 
  -3  14   5        9.46       -0.46     14.41 o 
  -2  14   5     3367.98     3272.39     90.06 o 
  -1  14   5      177.94      183.53     24.07 o 
   0  14   5       15.93        7.45     11.90 o 
   1  14   5        9.61        1.58      7.23 o 
   2  14   5     1589.84     1751.47    146.84 o 
   3  14   5        0.22       -9.57     17.81 o 
   4  14   5      872.26      846.27    116.60 o 
   5  14   5       43.46       -3.11     28.12 o 
   6  14   5      281.10      329.07     76.28 o 
   7  14   5        0.55       20.32     28.59 o 
  -8  15   5      297.55      327.22     86.98 o 
  -7  15   5      565.46      615.10    125.22 o 
  -6  15   5      359.21      391.30     58.20 o 
  -5  15   5       70.39       27.71     20.81 o 
  -4  15   5      455.40      417.84     36.21 o 
  -3  15   5       17.16       38.91     19.45 o 
  -2  15   5      387.03      423.43     36.99 o 
  -1  15   5      301.25      340.24     34.50 o 
   0  15   5     1850.41     1883.66     96.95 o 
   1  15   5        0.85       -0.50      4.69 o 
   2  15   5       37.31        6.21      5.95 o 
   3  15   5       84.46       60.89     11.25 o 
   4  15   5      286.90      220.96     56.02 o 
   5  15   5        5.90       25.71     19.48 o 
   6  15   5      528.56      565.73     97.20 o 
   7  15   5       43.97       76.19     48.98 o 
  -8  16   5        2.40       22.10     49.93 o 
  -7  16   5       71.56      138.99     68.43 o 
  -6  16   5      241.93      225.62     59.40 o 
  -5  16   5       10.37       17.87      9.88 o 
  -4  16   5        0.12        1.73     23.71 o 
  -3  16   5      221.59      162.91     57.84 o 
  -2  16   5      762.00      700.75     47.25 o 
  -1  16   5        1.82       18.34     11.76 o 
   0  16   5        5.09       -1.66     14.71 o 
   1  16   5       17.70        9.54     14.26 o 
   2  16   5      172.42       92.26     37.46 o 
   3  16   5       18.91        7.50     12.60 o 
   4  16   5      324.90      347.79     74.67 o 
   5  16   5      718.13      927.17    118.60 o 
   6  16   5      484.36      528.28     95.17 o 
   7  16   5        4.30       89.81     41.08 o 
  -8  17   5      149.98      178.01     71.92 o 
  -7  17   5      323.65      488.33    113.07 o 
  -6  17   5       86.23       51.83     25.37 o 
  -5  17   5        2.60      -23.68     23.68 o 
  -4  17   5       13.52      -17.93     22.04 o 
  -3  17   5        7.31        8.30     17.43 o 
  -2  17   5        1.57       13.07     11.80 o 
  -1  17   5     1634.51     1726.04     84.28 o 
   0  17   5      530.09      396.38     40.33 o 
   1  17   5      161.81       52.22     26.71 o 
   2  17   5       31.68       15.63     23.02 o 
   3  17   5       23.49        3.45     44.09 o 
   4  17   5       54.40       40.17     13.06 o 
   5  17   5        9.62       92.52     50.08 o 
   6  17   5        1.16       19.10     42.48 o 
   7  17   5       46.49       65.27     35.65 o 
  -8  18   5       10.56        6.66     50.55 o 
  -7  18   5      150.76      178.98     81.85 o 
  -6  18   5      233.94      209.26     63.88 o 
  -5  18   5      544.53      664.14     82.59 o 
  -4  18   5        7.70        5.79     11.65 o 
  -3  18   5       78.27       22.96     36.80 o 
  -2  18   5      349.56      317.90     34.71 o 
  -1  18   5      995.12      998.38     63.35 o 
   0  18   5       36.84        8.93     17.06 o 
   1  18   5      650.83      649.90     78.66 o 
   2  18   5      305.36      222.50    101.63 o 
   3  18   5        1.82       33.32     39.65 o 
   4  18   5       30.86       53.54     32.21 o 
   5  18   5     1107.71     1345.16    169.25 o 
   6  18   5        6.08       37.14     45.10 o 
   7  18   5        3.57        6.71     21.83 o 
  -7  19   5       96.93      110.01     57.84 o 
  -6  19   5       34.05       21.83     20.97 o 
  -5  19   5      134.37      124.26     27.50 o 
  -4  19   5      422.76      550.46     73.79 o 
  -3  19   5       87.60       87.77     36.05 o 
  -2  19   5       12.47       14.44     17.26 o 
  -1  19   5      128.54      156.57     28.35 o 
   0  19   5      431.10      247.13     66.43 o 
   1  19   5        5.61       16.64     13.54 o 
   2  19   5        6.39        9.40     19.90 o 
   3  19   5      103.41       54.24     38.36 o 
   4  19   5      961.32     1196.23    128.56 o 
   5  19   5       38.50       48.09     42.63 o 
   6  19   5       67.08       81.44     26.54 o 
  -7  20   5       32.54       49.24     39.90 o 
  -6  20   5      608.07      722.39    109.59 o 
  -5  20   5        3.55       -8.38     20.39 o 
  -4  20   5       46.19       33.10     20.10 o 
  -3  20   5      502.51      555.86     64.36 o 
  -2  20   5     1038.35     1147.74     80.88 o 
  -1  20   5        0.54        9.63      9.14 o 
   0  20   5      188.90      207.00     30.25 o 
   1  20   5       83.20       91.25     36.45 o 
   2  20   5      451.85      302.30     98.07 o 
   3  20   5       73.04       41.15     29.72 o 
   4  20   5      182.06       73.28     48.23 o 
   5  20   5      286.22      310.85     66.82 o 
   6  20   5       17.32       15.01     19.88 o 
  -7  21   5      360.16      388.13    102.86 o 
  -6  21   5        1.14      -14.72     14.72 o 
  -5  21   5      158.19      138.62     39.58 o 
  -4  21   5      472.84      602.53     80.70 o 
  -3  21   5      786.57      919.29     86.55 o 
  -2  21   5      355.58      320.56     42.55 o 
  -1  21   5     1212.56     1414.52     88.37 o 
   0  21   5      126.29       98.41     25.44 o 
   1  21   5      186.43      120.42     46.49 o 
   2  21   5      517.96      281.94    175.68 o 
   3  21   5     1624.03     1845.09    132.76 o 
   4  21   5       49.43       17.08     24.58 o 
   5  21   5        0.56       -5.41     34.41 o 
   6  21   5        0.78       -4.56     40.09 o 
  -6  22   5      112.02      171.51     64.24 o 
  -5  22   5       97.71       66.64     34.20 o 
  -4  22   5       23.53       15.26     21.25 o 
  -3  22   5      679.51      738.54     92.02 o 
  -2  22   5      309.42      406.49     64.90 o 
  -1  22   5      633.86      771.31     76.28 o 
   0  22   5       35.96       53.25     34.68 o 
   1  22   5      481.39      742.81    151.77 o 
   2  22   5      334.79      219.93    128.34 o 
   3  22   5        2.71      -23.74     28.70 o 
   4  22   5       39.87       16.50     29.29 o 
   5  22   5      179.70      156.70     45.90 o 
  -6  23   5       55.97       46.70     40.10 o 
  -5  23   5       21.33        7.96     31.10 o 
  -4  23   5      603.21      713.59    106.02 o 
  -3  23   5        7.27       39.21     33.07 o 
  -2  23   5       62.91      151.41     56.58 o 
  -1  23   5       66.68       43.12     16.41 o 
   0  23   5      673.23      719.99     93.96 o 
   1  23   5       41.52       31.40     23.56 o 
   2  23   5      186.63      127.83     86.16 o 
   3  23   5       44.52       26.15     19.62 o 
   4  23   5      132.50      130.22     43.51 o 
   5  23   5        0.78       16.07     29.99 o 
  -5  24   5      134.69      110.87     51.75 o 
  -4  24   5        5.67       33.03     37.67 o 
  -3  24   5      128.05      169.92     53.54 o 
  -2  24   5      168.72      226.55     52.16 o 
  -1  24   5       30.88       34.78     19.27 o 
   0  24   5       40.26       -1.53     36.31 o 
   1  24   5      336.80      169.71     52.20 o 
   2  24   5      265.42      253.75     83.53 o 
   3  24   5      147.96      116.83     46.19 o 
   4  24   5       99.89      166.80     68.60 o 
  -5  25   5      102.11       71.81     38.12 o 
  -4  25   5       21.16       18.92     29.91 o 
  -3  25   5      122.90      122.00     42.60 o 
  -2  25   5        0.20      -29.06     51.95 o 
  -1  25   5       99.55      109.83     46.49 o 
   0  25   5        7.42        5.28     27.11 o 
   1  25   5       26.31       65.24     42.35 o 
   2  25   5        0.33       40.85     41.60 o 
   3  25   5      146.57      138.61     51.71 o 
   4  25   5       24.11       61.49     45.74 o 
  -4  26   5       10.23       29.81     39.12 o 
  -3  26   5       39.22       28.78     18.77 o 
  -2  26   5       17.88      -29.34    165.17 o 
  -1  26   5       36.74      -16.20     37.48 o 
   0  26   5       13.43       -6.00     32.11 o 
   1  26   5      398.72      357.18     71.37 o 
   2  26   5       79.36      138.84     70.21 o 
   3  26   5        4.31      -24.58     43.37 o 
  -3  27   5        6.78      -19.78     19.78 o 
  -2  27   5        3.66      -60.34     60.34 o 
  -1  27   5        1.67      -10.20     21.28 o 
   0  27   5       34.84       17.19     37.29 o 
   1  27   5        2.51        4.99     87.50 o 
   2  27   5       42.10       96.30     56.53 o 
  -2  28   5       29.37      -28.35    110.32 o 
  -1  28   5        0.33       80.50     50.30 o 
   0  28   5        5.15       98.79    238.46 o 
   1  28   5        1.44      -25.63     35.85 o 
 -10   0   6      117.36       85.11     46.72 o 
  -8   0   6     3298.04     3052.97    242.66 o 
  -6   0   6     1826.85     1782.61    162.43 o 
  -4   0   6      775.01     1100.24    106.71 o 
  -2   0   6     1370.03     1180.84     85.15 o 
   0   0   6    13797.11    10734.08    409.21 o 
   2   0   6        4.16        5.08     15.34 o 
   4   0   6     2572.00     3028.93    340.29 o 
   6   0   6      977.76     1194.06    262.87 o 
   8   0   6      251.32      258.77    131.23 o 
 -10   1   6        2.52        0.25     13.74 o 
  -9   1   6      271.39      240.69     48.53 o 
  -8   1   6      403.97      529.73     76.72 o 
  -7   1   6      545.11      671.17     74.69 o 
  -6   1   6     1502.93     1449.18    103.13 o 
  -5   1   6      396.78      536.91     55.51 o 
  -4   1   6     1679.81     1667.35     93.50 o 
  -3   1   6     3771.98     3694.75    109.89 o 
  -2   1   6    11667.49    12199.54    231.74 o 
  -1   1   6     2768.18     3084.34     86.77 o 
   0   1   6       85.55      194.63     20.05 o 
   1   1   6       75.98       99.28     19.12 o 
   2   1   6      829.76     1128.67     96.01 o 
   3   1   6      202.75      308.69     67.03 o 
   4   1   6      948.23     1320.14    130.06 o 
   5   1   6     3895.60     3776.05    295.60 o 
   6   1   6     1660.54     1486.32    199.93 o 
   7   1   6       10.49        9.49     30.78 o 
   8   1   6       55.85       12.42     30.48 o 
 -10   2   6       54.02       18.57     38.64 o 
  -9   2   6       43.15       60.04     27.97 o 
  -8   2   6        4.34       17.40     22.82 o 
  -7   2   6     1925.15     1964.97    138.49 o 
  -6   2   6      133.63      156.69     26.78 o 
  -5   2   6       29.34       13.81      7.29 o 
  -4   2   6     3550.30     3323.83    138.40 o 
  -3   2   6    19996.80    19061.12    287.53 o 
  -2   2   6       15.51        6.96      9.59 o 
  -1   2   6     8704.38     8825.70    246.10 o 
   0   2   6       58.14       49.19      9.47 o 
   1   2   6       39.54       29.73     10.05 o 
   2   2   6     4399.16     5329.52    206.41 o 
   3   2   6      845.57     1003.64     86.55 o 
   4   2   6        0.40       -0.37     17.12 o 
   5   2   6     1323.02     1449.50    186.01 o 
   6   2   6        0.60        9.10     31.68 o 
   7   2   6      227.57      242.99     67.46 o 
   8   2   6      317.36      291.15     83.29 o 
 -10   3   6       63.38       40.80     25.31 o 
  -9   3   6      255.82      222.99     50.66 o 
  -8   3   6       86.52       70.58     24.60 o 
  -7   3   6      148.97      111.86     31.88 o 
  -6   3   6      913.65      929.23     67.54 o 
  -5   3   6      999.31      855.71     71.87 o 
  -4   3   6      356.96      380.52     43.77 o 
  -3   3   6      476.91      560.14     49.21 o 
  -2   3   6     5172.04     4927.85     99.95 o 
  -1   3   6     5799.51     5268.38    128.42 o 
   0   3   6      384.51      389.09     29.97 o 
   1   3   6      406.41      296.66     37.03 o 
   2   3   6     1638.56     1256.30     98.74 o 
   3   3   6      244.22      424.01     55.02 o 
   4   3   6        0.08       48.31     36.83 o 
   5   3   6      653.84      663.73    101.70 o 
   6   3   6      229.92      246.84     75.78 o 
   7   3   6       23.36      -30.90     51.74 o 
   8   3   6       90.06      101.86     48.22 o 
 -10   4   6      198.18      187.13     47.63 o 
  -9   4   6       13.75        9.52     29.20 o 
  -8   4   6       80.20       67.17     15.13 o 
  -7   4   6       14.39       14.14     28.54 o 
  -6   4   6      280.54      278.16     34.75 o 
  -5   4   6      388.04      391.51     56.12 o 
  -4   4   6    10249.21    10245.30    410.76 o 
  -3   4   6     1333.89     1789.24     91.52 o 
  -2   4   6    10583.76     9871.04    143.84 o 
  -1   4   6     6265.59     6691.71    129.01 o 
   0   4   6      611.36      447.39     39.41 o 
   1   4   6      449.60      549.01     57.17 o 
   2   4   6       31.30       69.56     27.87 o 
   3   4   6      176.44      200.85     31.81 o 
   4   4   6     3297.15     3682.90    216.95 o 
   5   4   6      319.35      292.11     82.26 o 
   6   4   6       20.99       30.04     26.17 o 
   7   4   6       16.18        4.35     28.84 o 
   8   4   6      258.68      222.31     94.40 o 
  -9   5   6      148.35      104.09     32.50 o 
  -8   5   6      361.58      431.91     71.01 o 
  -7   5   6      141.52      118.70     24.49 o 
  -6   5   6       70.18       48.83     16.39 o 
  -5   5   6     1926.12     1913.35    149.55 o 
  -4   5   6     1355.36     1853.61     98.62 o 
  -3   5   6       21.84       -0.43      8.13 o 
  -2   5   6      256.82      427.41     40.45 o 
  -1   5   6      383.32      570.37     38.69 o 
   0   5   6     1032.70      930.30     52.11 o 
   1   5   6     1844.69     2408.83    131.64 o 
   2   5   6     2462.64     2749.14    159.01 o 
   3   5   6      317.32      267.37     35.71 o 
   4   5   6     1483.96     1381.54    107.30 o 
   5   5   6      862.50      889.78    118.97 o 
   6   5   6     1191.04     1199.78    179.36 o 
   7   5   6       52.44      131.93     67.02 o 
   8   5   6      217.54      211.04     95.94 o 
  -9   6   6       34.02       27.78     28.03 o 
  -8   6   6       10.07       33.83     30.42 o 
  -7   6   6      579.41      396.59     75.90 o 
  -6   6   6       43.50       37.31     12.33 o 
  -5   6   6      462.16      486.90     90.10 o 
  -4   6   6     4557.85     4865.96    159.62 o 
  -3   6   6     4944.53     4902.18    180.31 o 
  -2   6   6     6588.79     7263.47    175.15 o 
  -1   6   6     1911.14     2156.51     71.06 o 
   0   6   6      418.51      316.91     33.15 o 
   1   6   6     4489.59     4166.55    135.75 o 
   2   6   6     1031.84     1095.09     96.32 o 
   3   6   6        8.52        3.67      7.83 o 
   4   6   6      101.58      126.47     35.67 o 
   5   6   6      614.58      716.15    106.73 o 
   6   6   6        3.77      129.09     61.43 o 
   7   6   6     1460.35     1438.51    223.05 o 
   8   6   6       17.92       23.19     53.56 o 
  -9   7   6       74.29       16.32     10.13 o 
  -8   7   6       17.50        9.15     22.76 o 
  -7   7   6      288.51      115.69     68.21 o 
  -6   7   6       66.70       66.15     36.18 o 
  -5   7   6     4578.85     4932.41    182.30 o 
  -4   7   6     2424.74     2693.17    118.46 o 
  -3   7   6        1.34       10.44     10.62 o 
  -2   7   6        6.71        9.98      9.19 o 
  -1   7   6     7546.87     6231.29    160.40 o 
   0   7   6     4114.35     3431.42    113.19 o 
   1   7   6     2921.48     2682.67    101.92 o 
   2   7   6      526.75      459.68     52.09 o 
   3   7   6       30.21       13.70      8.53 o 
   4   7   6      314.74      369.39     51.32 o 
   5   7   6     1515.24     1689.16    159.66 o 
   6   7   6      637.80      798.64    125.80 o 
   7   7   6      283.04      339.54     85.81 o 
   8   7   6        0.05       -2.26     50.15 o 
  -9   8   6      131.86       80.25     32.65 o 
  -8   8   6      221.40      253.72     53.62 o 
  -7   8   6      937.53      926.00     98.42 o 
  -6   8   6     1603.24     1883.43    133.63 o 
  -5   8   6      486.48      324.24    132.20 o 
  -4   8   6     2576.04     2646.66    153.99 o 
  -3   8   6      106.66       67.75     23.27 o 
  -2   8   6     1533.62     1468.79     63.05 o 
  -1   8   6       98.87      115.75     15.96 o 
   0   8   6     2279.70     1816.20     79.08 o 
   1   8   6        2.00        0.93     11.65 o 
   2   8   6      285.04      321.87     40.56 o 
   3   8   6        3.41       12.07      6.29 o 
   4   8   6      667.43      912.55     81.20 o 
   5   8   6       49.65       25.15     33.89 o 
   6   8   6      153.58      248.46     66.57 o 
   7   8   6      462.15      532.15    114.15 o 
   8   8   6      529.43      521.94    142.53 o 
  -9   9   6        3.02       18.55     22.23 o 
  -8   9   6       62.30       82.22     38.68 o 
  -7   9   6      115.95       60.16     23.29 o 
  -6   9   6     1653.89     1833.34    133.56 o 
  -5   9   6      589.39      697.34     76.72 o 
  -4   9   6     1354.11     1492.01     80.72 o 
  -3   9   6       27.05       50.76     11.81 o 
  -2   9   6     9535.26     9768.92    161.56 o 
  -1   9   6       90.55      122.06     18.24 o 
   0   9   6      664.69      609.22     41.55 o 
   1   9   6        0.46      -14.42     14.42 o 
   2   9   6     4615.09     4856.80    219.42 o 
   3   9   6     3000.54     2624.14    106.46 o 
   4   9   6     1096.33      942.31     93.26 o 
   5   9   6      613.03      703.56    108.35 o 
   6   9   6     1035.37     1187.16    158.68 o 
   7   9   6       39.84      118.69     82.22 o 
   8   9   6       47.81       28.18     21.46 o 
  -9  10   6       29.08       -3.24     18.56 o 
  -8  10   6      486.78      545.55     80.99 o 
  -7  10   6      114.51       90.51     33.87 o 
  -6  10   6       67.85      123.82     43.27 o 
  -5  10   6      508.35      651.44     75.45 o 
  -4  10   6      301.37      222.23     38.24 o 
  -3  10   6     2267.73     2536.28     79.85 o 
  -2  10   6       74.14       61.95     13.08 o 
  -1  10   6       65.34       78.44     11.85 o 
   0  10   6      622.34      497.59     41.22 o 
   1  10   6     2675.09     2468.08     78.71 o 
   2  10   6        7.46       43.23     12.60 o 
   3  10   6     2915.10     2757.21    118.41 o 
   4  10   6       62.78       90.12     19.57 o 
   5  10   6      180.64      125.05     28.04 o 
   6  10   6      224.22      289.43     77.46 o 
   7  10   6     1019.34     1146.39    168.25 o 
   8  10   6       77.06       91.46     53.72 o 
  -9  11   6      339.16      391.63     86.44 o 
  -8  11   6      148.79      199.36     50.94 o 
  -7  11   6      114.48       87.89     33.43 o 
  -6  11   6       14.96       -2.54     18.29 o 
  -5  11   6     6116.75     6613.90    235.03 o 
  -4  11   6      394.73      416.97     47.39 o 
  -3  11   6     2156.03     2295.17     93.62 o 
  -2  11   6       20.54        5.22      8.66 o 
  -1  11   6      169.98      104.98     12.73 o 
   0  11   6       20.35       23.89      8.73 o 
   1  11   6     3194.60     3401.95    132.04 o 
   2  11   6     1059.85     1062.24    233.82 o 
   3  11   6      820.05      785.51     53.98 o 
   4  11   6        1.36       12.11     12.15 o 
   5  11   6       59.54       39.59     21.07 o 
   6  11   6       87.61      100.15     41.64 o 
   7  11   6        2.42      -47.76     47.76 o 
   8  11   6       64.23       71.93     57.03 o 
  -9  12   6      160.09       88.45     45.17 o 
  -8  12   6      107.41      181.18     57.24 o 
  -7  12   6        5.77       15.06     26.89 o 
  -6  12   6      168.19      134.93     36.59 o 
  -5  12   6       58.73      162.49     43.21 o 
  -4  12   6     3461.98     3436.42    148.33 o 
  -3  12   6     2260.78     2607.21    100.14 o 
  -2  12   6       54.87       87.39     16.02 o 
  -1  12   6       32.74       16.01      6.30 o 
   0  12   6      583.52      502.47     48.25 o 
   1  12   6      273.86      168.44     27.89 o 
   2  12   6      571.61      599.99     94.00 o 
   3  12   6      987.86     1115.32     86.59 o 
   4  12   6      741.96      858.78    116.06 o 
   5  12   6        8.48        0.77     56.76 o 
   6  12   6       46.64       23.95     23.71 o 
   7  12   6      194.04      215.60     70.44 o 
   8  12   6      177.26      232.50    106.43 o 
  -9  13   6        5.07       -4.05     57.64 o 
  -8  13   6      478.14      526.33     93.75 o 
  -7  13   6      403.50      400.77     76.41 o 
  -6  13   6      384.05      495.55     68.64 o 
  -5  13   6      365.84      377.96     53.85 o 
  -4  13   6      829.92      887.07     65.88 o 
  -3  13   6     2321.12     2622.98    109.68 o 
  -2  13   6     2774.63     2802.63     87.79 o 
  -1  13   6        0.35        8.02     12.73 o 
   0  13   6       11.46       28.39     18.00 o 
   1  13   6      702.60      652.96     57.32 o 
   2  13   6     2233.15     2365.55    160.66 o 
   3  13   6       40.66       23.31     17.09 o 
   4  13   6        8.23      -13.13     30.24 o 
   5  13   6      450.85      459.16     88.87 o 
   6  13   6      585.53      618.37    113.92 o 
   7  13   6        1.04      -12.00     14.86 o 
  -8  14   6        9.13      -25.43     52.53 o 
  -7  14   6      873.31     1043.86    124.23 o 
  -6  14   6      211.37      177.40     58.65 o 
  -5  14   6      267.99      330.47     52.00 o 
  -4  14   6      291.07      240.84     34.36 o 
  -3  14   6      168.03      197.99     37.14 o 
  -2  14   6      368.19      349.26     28.95 o 
  -1  14   6     1353.86     1339.91     71.48 o 
   0  14   6        2.48       14.50     15.93 o 
   1  14   6      644.33      595.59     48.62 o 
   2  14   6       10.98        6.03     26.29 o 
   3  14   6       48.99       41.76     27.20 o 
   4  14   6      223.93      209.17     52.78 o 
   5  14   6       95.50       59.08     45.96 o 
   6  14   6       14.47       21.03     21.75 o 
   7  14   6      272.51      336.78     93.52 o 
  -8  15   6        0.55      -21.27     45.68 o 
  -7  15   6       23.26       34.78     70.86 o 
  -6  15   6       22.48       26.21     40.63 o 
  -5  15   6      427.92      404.41     53.96 o 
  -4  15   6        9.98        9.64     17.84 o 
  -3  15   6       93.37       83.15     16.26 o 
  -2  15   6      323.63      330.99     33.00 o 
  -1  15   6     2112.15     1958.91     88.09 o 
   0  15   6     1269.52     1377.54     71.16 o 
   1  15   6      145.18       57.48     19.16 o 
   2  15   6      109.10       62.71     25.61 o 
   3  15   6     1052.68     1289.76    170.06 o 
   4  15   6        2.68      -29.77     29.77 o 
   5  15   6     1116.09     1305.51    160.95 o 
   6  15   6      136.08      104.30     43.69 o 
   7  15   6      200.60      297.02     85.67 o 
  -8  16   6        0.66      -23.28     54.84 o 
  -7  16   6      265.37      352.92     95.72 o 
  -6  16   6      597.27      697.71    102.68 o 
  -5  16   6      558.13      640.03     80.20 o 
  -4  16   6      278.14      284.87     49.14 o 
  -3  16   6      327.86      228.67     62.11 o 
  -2  16   6      197.56      235.25     31.17 o 
  -1  16   6      186.24      125.50     24.81 o 
   0  16   6      334.61      350.28     44.85 o 
   1  16   6     1166.40     1225.31     81.47 o 
   2  16   6      694.11      693.18     63.31 o 
   3  16   6       19.99       -6.97     13.08 o 
   4  16   6      960.84     1142.02    139.59 o 
   5  16   6      100.40      144.97     57.64 o 
   6  16   6        2.13       30.14     24.93 o 
   7  16   6       72.50       92.01     54.26 o 
  -8  17   6       88.76      217.22     84.58 o 
  -7  17   6       99.04      216.73     75.62 o 
  -6  17   6      148.56      136.39     39.33 o 
  -5  17   6       90.41       66.15     26.56 o 
  -4  17   6      355.50      372.72     59.57 o 
  -3  17   6      138.19       69.55     36.34 o 
  -2  17   6     1707.24     1913.33     99.50 o 
  -1  17   6      143.08      127.39     30.37 o 
   0  17   6      252.44      222.57     34.62 o 
   1  17   6      295.71      316.31     51.13 o 
   2  17   6      504.59      497.98     52.93 o 
   3  17   6      357.68      308.57     65.66 o 
   4  17   6       24.71       29.51     32.85 o 
   5  17   6      165.03      186.31     66.37 o 
   6  17   6      327.38      404.05     95.89 o 
   7  17   6        2.06       65.49     48.07 o 
  -7  18   6       58.73       -0.93     36.38 o 
  -6  18   6      128.69      104.50     27.08 o 
  -5  18   6       51.24       29.95     22.54 o 
  -4  18   6      328.47      471.03     68.30 o 
  -3  18   6      735.89      454.01    133.21 o 
  -2  18   6       87.61      125.25     27.07 o 
  -1  18   6       30.19       29.33     13.86 o 
   0  18   6      350.72      333.51     38.19 o 
   1  18   6       26.75       39.95     16.02 o 
   2  18   6       76.62       77.43     23.71 o 
   3  18   6      363.87      462.68     85.63 o 
   4  18   6      894.47     1231.57    152.79 o 
   5  18   6      541.90      608.41    118.18 o 
   6  18   6       11.56       26.02     29.07 o 
  -7  19   6        9.97       29.16     17.57 o 
  -6  19   6       65.90       23.71     24.12 o 
  -5  19   6      216.38      300.21     59.45 o 
  -4  19   6       47.01       24.86     16.22 o 
  -3  19   6       72.36       40.54     28.08 o 
  -2  19   6        3.50        1.29     28.20 o 
  -1  19   6     1062.78     1056.95     81.36 o 
   0  19   6       19.94       -9.94     30.51 o 
   1  19   6       50.76       44.87     34.84 o 
   2  19   6      161.72      115.25     50.04 o 
   3  19   6      628.91      741.10    106.29 o 
   4  19   6      113.18      109.16     43.43 o 
   5  19   6      491.89      675.51    125.19 o 
   6  19   6        5.19      -21.98     40.64 o 
  -7  20   6      244.48      291.30     85.93 o 
  -6  20   6       82.24       35.95     11.72 o 
  -5  20   6      330.11      387.44     67.12 o 
  -4  20   6       72.83       62.81     32.35 o 
  -3  20   6     1461.78     1664.58    115.00 o 
  -2  20   6       45.84       99.16     34.74 o 
  -1  20   6      147.57      103.99     29.09 o 
   0  20   6      493.09      519.90     68.43 o 
   1  20   6       16.35       33.32     27.17 o 
   2  20   6      174.92       77.17     43.10 o 
   3  20   6     1263.39     1496.57    139.94 o 
   4  20   6      362.78      321.11     73.64 o 
   5  20   6       44.50       39.31     80.07 o 
   6  20   6        2.31       -3.07     27.89 o 
  -6  21   6      301.78      436.61    104.40 o 
  -5  21   6       37.02       13.24     34.95 o 
  -4  21   6       25.41       30.10     28.54 o 
  -3  21   6       15.89       46.04     20.51 o 
  -2  21   6      721.92      856.74     71.79 o 
  -1  21   6        1.61       17.03     27.72 o 
   0  21   6        2.37       18.98     12.26 o 
   1  21   6      274.64      155.78     71.36 o 
   2  21   6      751.68      952.75    130.09 o 
   3  21   6        0.99      -17.28     28.72 o 
   4  21   6       30.61       18.27     21.31 o 
   5  21   6        1.92       11.25     27.54 o 
  -6  22   6       44.28       35.34     29.09 o 
  -5  22   6       11.83      -18.29     32.44 o 
  -4  22   6      601.84      712.51     93.49 o 
  -3  22   6       74.15      117.97     25.68 o 
  -2  22   6       24.90       41.52     55.05 o 
  -1  22   6     1418.75     1511.04    108.20 o 
   0  22   6      448.04      423.82     67.31 o 
   1  22   6      153.15      145.43     53.35 o 
   2  22   6       67.98       53.79     27.29 o 
   3  22   6        3.54        3.24     26.53 o 
   4  22   6      145.36      152.39     46.41 o 
   5  22   6        2.46      -17.87     30.15 o 
  -6  23   6        3.76       12.07     48.09 o 
  -5  23   6      254.39      305.54     71.66 o 
  -4  23   6        8.06       21.39     25.40 o 
  -3  23   6      182.02      150.49     49.02 o 
  -2  23   6        0.45      -23.52     26.71 o 
  -1  23   6      129.00      149.60     38.23 o 
   0  23   6       67.58       81.76     44.75 o 
   1  23   6      369.07      168.98    119.06 o 
   2  23   6       56.50       19.41     43.90 o 
   3  23   6      115.74      109.39     42.72 o 
   4  23   6       11.70        7.48     30.41 o 
   5  23   6      117.04       82.17     46.31 o 
  -5  24   6        0.12       23.52     24.93 o 
  -4  24   6      150.97      193.97     51.78 o 
  -3  24   6      129.45       75.33     72.46 o 
  -2  24   6        8.23       18.86     28.75 o 
  -1  24   6       16.51       31.81     14.85 o 
   0  24   6      174.64      165.97     50.98 o 
   1  24   6      484.77      345.89    167.38 o 
   2  24   6       26.42       41.08    175.96 o 
   3  24   6       32.66       56.03     44.10 o 
   4  24   6        3.75        7.50     32.30 o 
  -5  25   6        9.75       -3.20     32.58 o 
  -4  25   6       61.92       76.90     31.73 o 
  -3  25   6        1.69       43.90     30.45 o 
  -2  25   6       56.26       32.61     71.06 o 
  -1  25   6       72.01       77.52     31.51 o 
   0  25   6        6.80      -18.14     22.70 o 
   1  25   6        1.10       -0.41     31.90 o 
   2  25   6      375.88      545.18    117.32 o 
   3  25   6        5.68       22.99     50.52 o 
  -4  26   6       74.07       42.93     62.82 o 
  -3  26   6       32.16       -7.20     43.18 o 
  -2  26   6       84.76       34.78    110.48 o 
  -1  26   6        9.82       66.12     93.85 o 
   0  26   6      121.11       85.85     38.78 o 
   1  26   6        1.34       12.28     22.43 o 
   2  26   6       32.37      142.08     57.56 o 
   3  26   6        1.75      -30.92     41.04 o 
  -3  27   6        1.15       33.11    138.49 o 
  -2  27   6        1.92      -14.70     34.95 o 
  -1  27   6       92.04       76.97     81.23 o 
   0  27   6        8.44      -29.79     66.76 o 
   1  27   6       72.02       38.53     47.09 o 
   2  27   6      112.68      235.92     83.68 o 
  -2  28   6        0.36      -22.94     62.32 o 
  -1  28   6        1.18      -22.78     22.78 o 
   0  28   6        2.34      141.07    199.00 o 
   1  28   6      195.82      212.85     93.34 o 
  -9   0   7        2.76       19.91     37.19 o 
  -7   0   7      144.99       65.92     51.81 o 
  -5   0   7      615.39      429.67     77.81 o 
  -3   0   7     1116.37     1221.22    108.31 o 
  -1   0   7     7304.65     8232.44    223.94 o 
   1   0   7     3302.24     2629.32    178.95 o 
   3   0   7     1955.14     2193.78    200.97 o 
   5   0   7      134.65      177.94     93.96 o 
   7   0   7      171.44      294.17    135.10 o 
 -10   1   7       46.74       31.54     22.64 o 
  -9   1   7      110.50       99.49     33.80 o 
  -8   1   7      333.87      346.30     60.23 o 
  -7   1   7      776.84      786.62     80.79 o 
  -6   1   7       18.16       26.04     18.31 o 
  -5   1   7      245.46      247.82     45.25 o 
  -4   1   7      188.38      149.75     20.63 o 
  -3   1   7     5485.75     5335.95    158.61 o 
  -2   1   7      655.15      737.82     51.50 o 
  -1   1   7     1814.23     1741.38     64.20 o 
   0   1   7      699.45      741.77     37.61 o 
   1   1   7     1974.26     2125.62    102.26 o 
   2   1   7     1970.07     2166.00    172.44 o 
   3   1   7       38.20      111.83     35.01 o 
   4   1   7      561.79      563.89    101.30 o 
   5   1   7      337.69      328.72     85.98 o 
   6   1   7       42.29       98.46     54.20 o 
   7   1   7      271.69      341.33    104.96 o 
   8   1   7       51.41       32.92     41.73 o 
 -10   2   7        0.67       11.77     19.32 o 
  -9   2   7       29.01       12.35     22.38 o 
  -8   2   7      807.47      921.81     94.67 o 
  -7   2   7        7.49        9.98     27.69 o 
  -6   2   7      892.49      972.55     84.72 o 
  -5   2   7     1613.59     1817.45    107.65 o 
  -4   2   7     1863.46     1802.51     98.95 o 
  -3   2   7     1976.51     2288.09     89.29 o 
  -2   2   7     3096.14     3230.52    106.16 o 
  -1   2   7        1.83       11.74      7.35 o 
   0   2   7     4059.15     4041.96    101.42 o 
   1   2   7      486.32      537.16     48.27 o 
   2   2   7      845.84      940.36     90.73 o 
   3   2   7      656.86      644.61     84.34 o 
   4   2   7      125.57       73.24     33.40 o 
   5   2   7      218.03      244.64     81.88 o 
   6   2   7      596.74      640.64    132.89 o 
   7   2   7       21.01       37.11     35.40 o 
   8   2   7        7.93       33.62     66.80 o 
  -9   3   7       14.95       16.39     24.03 o 
  -8   3   7      401.06      400.06     60.95 o 
  -7   3   7      696.67      736.34     76.63 o 
  -6   3   7     1012.65     1115.08     88.67 o 
  -5   3   7       15.86       60.70     21.85 o 
  -4   3   7      349.40      299.06     35.72 o 
  -3   3   7     5815.29     5768.57    151.31 o 
  -2   3   7    12908.11    13585.98    339.10 o 
  -1   3   7      657.48      638.62     43.38 o 
   0   3   7      129.63      236.23     28.99 o 
   1   3   7     3343.79     2739.22    105.30 o 
   2   3   7      859.34      777.91     80.38 o 
   3   3   7      414.99      402.54     66.26 o 
   4   3   7     2374.21     2326.48    180.48 o 
   5   3   7     2155.40     2259.86    194.83 o 
   6   3   7      122.80      204.98     73.99 o 
   7   3   7       32.40       33.58     21.01 o 
   8   3   7      898.18      996.78    200.41 o 
  -9   4   7      446.89      575.98     89.35 o 
  -8   4   7      264.83      292.38     52.33 o 
  -7   4   7     1242.25     1213.38    100.27 o 
  -6   4   7        2.56       22.78     20.53 o 
  -5   4   7      542.74      563.33     58.86 o 
  -4   4   7     2790.75     2255.35    108.32 o 
  -3   4   7     1114.02     1284.25     61.19 o 
  -2   4   7      444.75      616.90     42.23 o 
  -1   4   7     9687.74     9807.54    320.66 o 
   0   4   7     1423.15     1645.97     82.56 o 
   1   4   7       78.03       71.34     19.53 o 
   2   4   7      767.01      710.59     76.91 o 
   3   4   7      955.51     1238.02     97.20 o 
   4   4   7      347.17      396.65     75.73 o 
   5   4   7      196.37      353.76     85.90 o 
   6   4   7       80.50      144.38     68.23 o 
   7   4   7      462.05      419.38    118.04 o 
   8   4   7       11.83       28.87     52.67 o 
  -9   5   7      348.08      504.49     87.13 o 
  -8   5   7        0.88       45.13     36.12 o 
  -7   5   7      316.42      360.92     80.07 o 
  -6   5   7     1152.49     1037.68     83.19 o 
  -5   5   7        4.48       17.98     21.72 o 
  -4   5   7      124.28       61.73     41.81 o 
  -3   5   7    11463.33    11537.97    271.55 o 
  -2   5   7        3.56       11.61     13.78 o 
  -1   5   7     5120.99     4931.42    162.32 o 
   0   5   7     2169.25     2032.61     93.01 o 
   1   5   7     1373.46     1086.87     74.67 o 
   2   5   7     2462.11     2909.74    153.88 o 
   3   5   7     1552.40     1629.21    111.48 o 
   4   5   7       32.04       36.66     22.01 o 
   5   5   7     2989.02     3177.95    227.87 o 
   6   5   7       21.15       88.78     62.81 o 
   7   5   7       75.82       41.47     71.47 o 
   8   5   7      101.31       54.52     32.31 o 
  -9   6   7       65.46      130.01     42.49 o 
  -8   6   7      305.32      413.62     77.31 o 
  -7   6   7     1413.45     1107.08    144.49 o 
  -6   6   7       11.02       27.67     28.89 o 
  -5   6   7        0.32       37.12     28.21 o 
  -4   6   7     9997.96    10289.91    230.44 o 
  -3   6   7       41.43       31.33     22.44 o 
  -2   6   7     2089.71     2710.35    112.45 o 
  -1   6   7     1932.11     2249.13     96.99 o 
   0   6   7     5641.40     5299.27    156.56 o 
   1   6   7        7.24       -1.65     13.00 o 
   2   6   7     4113.73     3783.80    154.86 o 
   3   6   7       19.04       45.10     31.49 o 
   4   6   7     1348.16     1417.08    137.31 o 
   5   6   7        9.36       52.28     29.94 o 
   6   6   7     2010.05     2149.86    202.97 o 
   7   6   7       21.59       25.42     56.65 o 
   8   6   7        8.07      -16.26     29.22 o 
  -9   7   7      210.83      228.55     55.86 o 
  -8   7   7        4.64       66.83     38.38 o 
  -7   7   7      107.09       83.14     34.35 o 
  -6   7   7     1609.29     1966.13    139.77 o 
  -5   7   7     4186.44     4338.92    190.93 o 
  -4   7   7      899.96      969.09     81.18 o 
  -3   7   7     1140.67     1166.46     73.20 o 
  -2   7   7     1229.14     1172.13     64.75 o 
  -1   7   7      667.65      816.25     45.76 o 
   0   7   7     3827.82     4292.43    137.77 o 
   1   7   7    10435.38     9632.00    205.99 o 
   2   7   7     3511.06     3939.23    155.90 o 
   3   7   7     1190.47     1198.56     81.15 o 
   4   7   7      173.04      133.19     23.71 o 
   5   7   7       59.87       65.18     27.01 o 
   6   7   7        3.89       70.40     49.84 o 
   7   7   7      529.29      470.44    132.74 o 
   8   7   7      386.98      404.96    128.81 o 
  -9   8   7        1.45       52.91     27.36 o 
  -8   8   7        0.34       -7.85     23.06 o 
  -7   8   7       80.25      100.10     25.65 o 
  -6   8   7      551.85      710.04     85.97 o 
  -5   8   7     6241.76     6848.11    236.48 o 
  -4   8   7        4.30       12.59      8.40 o 
  -3   8   7      886.94      870.26     62.20 o 
  -2   8   7        2.81       14.53     12.32 o 
  -1   8   7      648.27      620.35     42.63 o 
   0   8   7      852.24      841.55     58.45 o 
   1   8   7      479.13      345.22     35.09 o 
   2   8   7        4.00        8.85      8.15 o 
   3   8   7     1542.90     1577.53     90.74 o 
   4   8   7       44.36       30.63     17.71 o 
   5   8   7       28.56       40.24     14.87 o 
   6   8   7        1.19        7.63     28.50 o 
   7   8   7     1149.09     1361.59    232.63 o 
   8   8   7        9.54       -2.20     36.21 o 
  -9   9   7        1.90       25.14     23.79 o 
  -8   9   7       62.68       88.19     38.19 o 
  -7   9   7      280.57      308.17     59.03 o 
  -6   9   7      328.31      359.06     61.44 o 
  -5   9   7      625.44      631.16     97.36 o 
  -4   9   7      280.21      151.79     18.60 o 
  -3   9   7      591.54      568.81     54.94 o 
  -2   9   7     1103.09      937.99     49.14 o 
  -1   9   7      481.02      386.96     32.72 o 
   0   9   7      543.34      504.81     58.11 o 
   1   9   7     6471.80     5997.99    162.71 o 
   2   9   7      160.22      174.39     26.41 o 
   3   9   7       79.85       83.00     20.33 o 
   4   9   7      238.77      270.23     40.27 o 
   5   9   7        3.58      -44.57     44.57 o 
   6   9   7      311.31      327.56     83.21 o 
   7   9   7     1150.00     1215.26    176.97 o 
   8   9   7       53.26       27.23     51.07 o 
  -9  10   7        0.59       28.93      9.74 o 
  -8  10   7      247.72      273.78     66.56 o 
  -7  10   7      317.67      228.95     44.81 o 
  -6  10   7       22.16       97.62     56.74 o 
  -5  10   7     2096.12     2398.32    129.21 o 
  -4  10   7     1034.59     1072.95     70.24 o 
  -3  10   7       45.18       63.55     15.29 o 
  -2  10   7     2237.82     2310.19     76.23 o 
  -1  10   7      520.67      409.26     34.88 o 
   0  10   7     2440.64     2465.95     94.80 o 
   1  10   7      173.80      158.34     21.56 o 
   2  10   7     1281.70     1309.95     75.45 o 
   3  10   7       12.62       12.55      6.64 o 
   4  10   7        2.99      -29.63     33.17 o 
   5  10   7        0.22        0.21     25.26 o 
   6  10   7      869.94     1001.77    149.18 o 
   7  10   7      110.05       78.40     32.74 o 
   8  10   7        3.44        1.53     28.49 o 
  -9  11   7       10.51       68.21     29.54 o 
  -8  11   7       38.21      110.34     42.87 o 
  -7  11   7       84.60      101.57     39.32 o 
  -6  11   7      229.87      281.98     57.08 o 
  -5  11   7       21.34       19.05     24.63 o 
  -4  11   7     1254.11     1260.75     88.96 o 
  -3  11   7     1125.99     1424.84     81.54 o 
  -2  11   7     1252.05     1148.59     50.99 o 
  -1  11   7        2.09       22.41     12.21 o 
   0  11   7       28.29       19.06     27.00 o 
   1  11   7      192.77      199.23     34.31 o 
   2  11   7        4.97        2.70      7.74 o 
   3  11   7      127.16       96.15     22.99 o 
   4  11   7      590.10      851.10    118.42 o 
   5  11   7      430.11      487.23     93.85 o 
   6  11   7      134.08      131.62     52.80 o 
   7  11   7       19.82       17.33     34.20 o 
  -9  12   7      174.79      256.32     82.37 o 
  -8  12   7      207.36      335.37     71.72 o 
  -7  12   7       76.50        8.79     39.60 o 
  -6  12   7       11.32       52.38     25.40 o 
  -5  12   7      491.45      481.09     62.17 o 
  -4  12   7      681.42      643.08     57.47 o 
  -3  12   7     1011.46     1100.65     62.31 o 
  -2  12   7      803.78      825.72     47.25 o 
  -1  12   7     1101.55     1028.87     47.63 o 
   0  12   7     1622.61     1635.14     80.08 o 
   1  12   7       94.12       40.86     12.41 o 
   2  12   7      119.55       66.86     52.75 o 
   3  12   7      191.21      230.75     31.29 o 
   4  12   7       11.31       -1.87      5.96 o 
   5  12   7       72.60       72.80     31.60 o 
   6  12   7      436.00      345.30     90.40 o 
   7  12   7      114.36      145.84     63.23 o 
  -8  13   7        3.48      -24.89     36.30 o 
  -7  13   7      122.03       83.05     24.35 o 
  -6  13   7        9.50       16.19     19.02 o 
  -5  13   7      376.04      507.30     63.96 o 
  -4  13   7        0.11        8.00     16.82 o 
  -3  13   7     3660.42     3947.77    122.45 o 
  -2  13   7        5.74       -3.15     10.53 o 
  -1  13   7       37.24        4.51      9.53 o 
   0  13   7     1449.49     1648.89     88.62 o 
   1  13   7      877.21      844.91     70.75 o 
   2  13   7      286.83      140.07     52.24 o 
   3  13   7      106.00       50.21     15.06 o 
   4  13   7        2.74      -16.19     21.72 o 
   5  13   7      698.96      766.25    121.18 o 
   6  13   7       90.42       83.72     37.38 o 
   7  13   7       44.52       10.04     17.88 o 
  -8  14   7       50.38       14.77     37.24 o 
  -7  14   7       15.73       22.65     37.52 o 
  -6  14   7       30.31        9.12     34.15 o 
  -5  14   7       46.23       53.74     22.90 o 
  -4  14   7     1256.79     1456.29    100.02 o 
  -3  14   7      483.54      466.92     63.77 o 
  -2  14   7      138.78      163.79     23.65 o 
  -1  14   7     3962.88     3748.20    148.21 o 
   0  14   7      436.93      568.61     44.36 o 
   1  14   7     1599.19     1826.97    103.98 o 
   2  14   7       44.76        7.08     23.43 o 
   3  14   7     1519.74     1842.79    170.05 o 
   4  14   7      276.12      325.74     72.76 o 
   5  14   7      395.09      296.73     69.55 o 
   6  14   7       94.86       81.54     32.67 o 
   7  14   7      130.23      147.60     69.34 o 
  -8  15   7        0.93      -29.39     56.01 o 
  -7  15   7       66.69        8.53     54.69 o 
  -6  15   7     1384.18     1600.97    159.57 o 
  -5  15   7      280.05      257.60     40.50 o 
  -4  15   7      114.00      139.18     29.73 o 
  -3  15   7      431.76      246.41     94.37 o 
  -2  15   7     1470.88     1424.60     67.46 o 
  -1  15   7        9.45       13.32     12.26 o 
   0  15   7     1854.00     1934.15     81.45 o 
   1  15   7        3.40       -2.44     15.01 o 
   2  15   7     1601.31     1736.59    114.49 o 
   3  15   7       86.29       33.64     36.91 o 
   4  15   7      638.60      706.71    112.53 o 
   5  15   7       21.22       -6.09     45.71 o 
   6  15   7        6.07       -2.74     18.42 o 
   7  15   7        4.84       18.38     22.05 o 
  -8  16   7      108.43       77.90     39.51 o 
  -7  16   7      302.73      313.66     67.99 o 
  -6  16   7       29.95       18.90     23.04 o 
  -5  16   7      532.25      627.47     84.09 o 
  -4  16   7      906.25     1234.64    114.26 o 
  -3  16   7     1238.84     1267.73     81.34 o 
  -2  16   7      247.55      252.68     36.25 o 
  -1  16   7     1513.19     1515.97     94.50 o 
   0  16   7     1575.69     1560.01    139.73 o 
   1  16   7       34.51       21.63     15.58 o 
   2  16   7      477.62      557.88     59.63 o 
   3  16   7     1570.99     1830.02    174.06 o 
   4  16   7        0.45       -9.31     24.28 o 
   5  16   7       42.41       57.38     28.94 o 
   6  16   7      339.64      342.84     87.67 o 
   7  16   7       75.71      120.32     57.61 o 
  -8  17   7       12.75      -10.88     45.46 o 
  -7  17   7      239.69      252.03     51.05 o 
  -6  17   7        1.28      -12.79     20.72 o 
  -5  17   7      448.14      573.69     83.76 o 
  -4  17   7       78.32      144.70     44.65 o 
  -3  17   7     1744.92     1896.71    119.66 o 
  -2  17   7       47.02       64.70     19.94 o 
  -1  17   7       68.17       46.36     24.37 o 
   0  17   7        0.33        2.34     46.69 o 
   1  17   7     1129.85     1351.08     90.20 o 
   2  17   7       25.68       56.12     23.00 o 
   3  17   7       39.58       11.22     36.41 o 
   4  17   7       19.51        5.37     31.27 o 
   5  17   7      771.93      807.26    133.78 o 
   6  17   7       46.09       45.11     64.40 o 
  -7  18   7       40.49       33.01     20.12 o 
  -6  18   7      115.74       67.30     16.71 o 
  -5  18   7      364.98      394.78     67.95 o 
  -4  18   7      332.14      396.40     68.12 o 
  -3  18   7       57.11       28.05     24.25 o 
  -2  18   7     1092.15     1314.51    101.08 o 
  -1  18   7      281.43      263.96     39.42 o 
   0  18   7      243.09      244.96     69.91 o 
   1  18   7       32.32       22.23     14.41 o 
   2  18   7        1.58        9.70     18.50 o 
   3  18   7      308.86      249.97     51.47 o 
   4  18   7      387.82      443.70     80.26 o 
   5  18   7       98.88      187.98     72.51 o 
   6  18   7       69.74       73.17     70.94 o 
  -7  19   7        0.01       -8.71     21.89 o 
  -6  19   7      222.60      270.54     57.70 o 
  -5  19   7      381.03      473.67     76.91 o 
  -4  19   7       82.06       53.52     25.33 o 
  -3  19   7        6.81       -8.75     14.40 o 
  -2  19   7     1659.62     2004.10    124.98 o 
  -1  19   7       24.38       21.72     21.23 o 
   0  19   7      476.35      557.81     92.99 o 
   1  19   7       20.20        5.88     16.43 o 
   2  19   7       12.77       19.57     28.39 o 
   3  19   7        3.62       -5.94     27.11 o 
   4  19   7     1454.66     1671.41    164.05 o 
   5  19   7       77.49      169.62     68.11 o 
   6  19   7       65.04       44.48     22.68 o 
  -7  20   7       57.32       32.95     42.97 o 
  -6  20   7       30.09       14.00     14.83 o 
  -5  20   7        4.54       24.19     28.12 o 
  -4  20   7        2.56       13.02     23.80 o 
  -3  20   7       10.57       26.90     24.83 o 
  -2  20   7      225.68      305.95     52.65 o 
  -1  20   7     1293.75     1375.71    100.54 o 
   0  20   7      273.90      242.66     53.41 o 
   1  20   7       94.29      112.41     41.08 o 
   2  20   7      210.55      143.39     87.99 o 
   3  20   7      194.91      209.54     49.48 o 
   4  20   7       17.80       18.39     51.14 o 
   5  20   7       57.33       33.51     44.79 o 
  -6  21   7       41.34       23.46     50.71 o 
  -5  21   7       11.69       -7.94     39.94 o 
  -4  21   7      211.19      209.87     35.99 o 
  -3  21   7      456.47      528.48     72.63 o 
  -2  21   7       30.46       59.67     50.26 o 
  -1  21   7      330.02      298.19     44.28 o 
   0  21   7      140.25       68.33     37.60 o 
   1  21   7       10.68        1.62     16.22 o 
   2  21   7       23.07       25.02     24.64 o 
   3  21   7       44.09       19.72     26.41 o 
   4  21   7       20.56       -7.89     30.21 o 
   5  21   7      123.21      116.44     48.94 o 
  -6  22   7       20.27        6.05     35.61 o 
  -5  22   7       77.27       68.57     34.22 o 
  -4  22   7       59.42       48.64     26.46 o 
  -3  22   7        0.39       -6.69     27.35 o 
  -2  22   7        0.46        2.70     18.31 o 
  -1  22   7      214.39      199.88     42.99 o 
   0  22   7        1.19        3.63     15.33 o 
   1  22   7       16.58       21.08     35.15 o 
   2  22   7       98.12       62.51     58.91 o 
   3  22   7      180.09      145.40     53.72 o 
   4  22   7        0.26      -40.05     40.05 o 
   5  22   7       20.74      -37.98     77.40 o 
  -6  23   7      101.69       91.78     47.79 o 
  -5  23   7        1.60       26.27     49.48 o 
  -4  23   7       40.23       21.10     24.22 o 
  -3  23   7       93.00       96.65     15.94 o 
  -2  23   7        9.66      -13.89     24.69 o 
  -1  23   7       42.03       52.45     20.26 o 
   0  23   7      432.35      428.68    145.98 o 
   1  23   7       76.37       21.37     38.80 o 
   2  23   7      101.65       75.67    134.15 o 
   3  23   7        9.15       12.49     46.93 o 
   4  23   7        2.05      -25.34     28.91 o 
  -5  24   7       36.84       54.15     39.34 o 
  -4  24   7      425.16      528.03     95.24 o 
  -3  24   7        0.01      -28.49     31.30 o 
  -2  24   7        1.27       -1.00     20.93 o 
  -1  24   7        0.64       15.10     22.33 o 
   0  24   7       48.47       54.04     18.47 o 
   1  24   7      172.23       14.60     30.78 o 
   2  24   7      217.71      373.88    120.27 o 
   3  24   7        0.38       -1.57     58.52 o 
   4  24   7       35.73        7.48     32.03 o 
  -4  25   7        0.27       30.10     34.76 o 
  -3  25   7      131.71      173.43     55.32 o 
  -2  25   7       77.07       41.86     40.68 o 
  -1  25   7       31.87       49.73     38.48 o 
   0  25   7       33.75       -3.75     30.15 o 
   1  25   7      386.73      129.92     61.33 o 
   2  25   7      234.94      455.88    128.61 o 
   3  25   7        1.82       73.26     52.51 o 
  -4  26   7        4.64       12.41     36.48 o 
  -3  26   7       34.26      117.18    189.35 o 
  -2  26   7        2.44      -33.95     74.32 o 
  -1  26   7      193.30      344.73     75.95 o 
   0  26   7       16.36      -20.16     20.16 o 
   1  26   7        1.09       32.45     38.10 o 
   2  26   7        7.24       18.23     28.89 o 
  -3  27   7       85.04      -99.95    109.13 o 
  -2  27   7      178.49      137.06     69.31 o 
  -1  27   7       17.58       82.43     57.16 o 
   0  27   7       60.57       38.75     29.49 o 
   1  27   7      115.84       64.27     67.59 o 
  -8   0   8       14.03        6.16     63.72 o 
  -6   0   8      647.11      767.83    112.71 o 
  -4   0   8     1269.93     1437.24    129.24 o 
  -2   0   8     3339.58     3459.16    158.94 o 
   0   0   8      305.97      396.58     40.74 o 
   2   0   8     2036.08     2016.61    184.55 o 
   4   0   8        5.57       53.36    129.98 o 
   6   0   8       94.91       88.58     65.33 o 
   8   0   8      672.43      668.36    230.76 o 
  -9   1   8        4.67       48.58     34.88 o 
  -8   1   8        6.28       56.48     35.48 o 
  -7   1   8      517.96      522.18     61.63 o 
  -6   1   8      391.87      491.54     64.14 o 
  -5   1   8      295.14      242.18     62.43 o 
  -4   1   8     2155.56     2188.96    124.36 o 
  -3   1   8     1960.50     2146.62    107.19 o 
  -2   1   8      376.77      360.50     50.35 o 
  -1   1   8     4442.01     4000.62    120.54 o 
   0   1   8      681.41      510.89     30.87 o 
   1   1   8     1823.07     1751.89     91.19 o 
   2   1   8      944.44      828.31     83.01 o 
   3   1   8     1380.49     1383.82    118.33 o 
   4   1   8      589.24      882.73    113.99 o 
   5   1   8       36.80       37.06     35.27 o 
   6   1   8        8.04       -6.47     31.91 o 
   7   1   8       52.94       30.65     44.52 o 
   8   1   8      155.81      204.65     80.57 o 
  -9   2   8      247.47      351.63     72.71 o 
  -8   2   8      146.62      137.07     45.14 o 
  -7   2   8       30.36       34.76     27.40 o 
  -6   2   8     1443.11     1381.27    103.43 o 
  -5   2   8      118.23       56.74     42.41 o 
  -4   2   8      182.50      144.99     25.54 o 
  -3   2   8     2078.60     2852.28    121.32 o 
  -2   2   8      283.89      443.56     44.10 o 
  -1   2   8     3234.26     2616.99     99.95 o 
   0   2   8     2276.94     2305.43     77.92 o 
   1   2   8       76.18      104.14     23.15 o 
   2   2   8     1402.68     1342.71    105.99 o 
   3   2   8      215.44      165.59     49.03 o 
   4   2   8       15.73       38.60     38.70 o 
   5   2   8      872.75      924.11    129.24 o 
   6   2   8      423.26      417.45    110.05 o 
   7   2   8       46.13       74.63     60.50 o 
   8   2   8      385.09      350.36    112.75 o 
  -9   3   8       23.68      107.49     40.38 o 
  -8   3   8      164.27      160.61     47.00 o 
  -7   3   8      749.01      729.90     77.30 o 
  -6   3   8      559.96      575.26     69.92 o 
  -5   3   8     1677.91     1757.05    105.94 o 
  -4   3   8      538.34      441.98     50.37 o 
  -3   3   8     2716.87     3037.37     97.57 o 
  -2   3   8      253.45      303.59     37.49 o 
  -1   3   8     6900.54     7060.31    181.71 o 
   0   3   8     3884.60     3952.40    117.10 o 
   1   3   8      438.71      437.62     62.29 o 
   2   3   8      601.91      512.40     65.21 o 
   3   3   8     3246.24     3454.06    209.15 o 
   4   3   8       58.13      113.91     43.68 o 
   5   3   8       79.92       52.49     23.90 o 
   6   3   8       39.56       64.23     53.38 o 
   7   3   8      372.88      454.02    127.38 o 
   8   3   8       40.87       42.29     87.00 o 
  -9   4   8      198.56      260.61     60.16 o 
  -8   4   8      414.92      384.94    104.79 o 
  -7   4   8        0.10       23.59     46.29 o 
  -6   4   8     1600.05     1622.62    125.28 o 
  -5   4   8      161.48      109.87     33.17 o 
  -4   4   8      147.82      137.66     31.09 o 
  -3   4   8      852.26      704.73     86.62 o 
  -2   4   8    21379.51    19993.47    527.48 o 
  -1   4   8      999.53      784.59     55.00 o 
   0   4   8     2447.59     2053.86     91.09 o 
   1   4   8     1096.22      952.38     65.12 o 
   2   4   8     3071.29     2952.60    177.88 o 
   3   4   8       61.13       56.21     32.17 o 
   4   4   8     1112.62     1203.20    132.86 o 
   5   4   8       50.31       95.30     42.15 o 
   6   4   8      787.34      844.58    156.73 o 
   7   4   8       26.70       61.93     52.17 o 
   8   4   8      210.57      248.52    100.73 o 
  -9   5   8       13.77       60.86     32.67 o 
  -8   5   8      518.39      643.76     88.32 o 
  -7   5   8       42.54       93.02     46.19 o 
  -6   5   8      157.68      114.29     50.11 o 
  -5   5   8      100.67       52.79     39.15 o 
  -4   5   8     4956.72     5123.11    169.34 o 
  -3   5   8     1666.51     1650.84     72.44 o 
  -2   5   8      355.72      361.74     39.65 o 
  -1   5   8      273.88      456.53     35.65 o 
   0   5   8     9079.20     7220.90    208.55 o 
   1   5   8     1422.76     1263.44     74.31 o 
   2   5   8      608.76      561.15     63.57 o 
   3   5   8      187.25      115.64     25.59 o 
   4   5   8      223.83      286.81     64.54 o 
   5   5   8       99.97      142.77     52.55 o 
   6   5   8      616.10      816.46    133.09 o 
   7   5   8      297.12      220.30     77.48 o 
   8   5   8      118.16      155.39     70.88 o 
  -9   6   8      364.42      479.31     85.79 o 
  -8   6   8      237.19      249.49     77.37 o 
  -7   6   8      444.53      345.54    112.45 o 
  -6   6   8        4.51       34.22     30.40 o 
  -5   6   8     1960.42     2049.93    155.84 o 
  -4   6   8      600.21      563.69     89.14 o 
  -3   6   8     2178.69     2029.66    115.36 o 
  -2   6   8      412.90      490.19     65.56 o 
  -1   6   8     1082.88     1050.40     60.69 o 
   0   6   8      170.55      134.69     25.97 o 
   1   6   8    10197.60     9890.94    268.15 o 
   2   6   8      123.87      143.42     29.68 o 
   3   6   8      247.10      203.29     44.67 o 
   4   6   8       19.82       35.52     26.56 o 
   5   6   8      503.26      685.49    109.09 o 
   6   6   8        1.35       -1.04     37.60 o 
   7   6   8       68.46       80.81     56.57 o 
   8   6   8        3.47        4.80     65.03 o 
  -9   7   8        1.61       64.80     37.62 o 
  -8   7   8       66.45       70.45     37.14 o 
  -7   7   8      768.52      843.29    101.40 o 
  -6   7   8       65.95       35.70     56.18 o 
  -5   7   8     2940.75     2653.41    318.17 o 
  -4   7   8     2981.88     2840.87    124.77 o 
  -3   7   8     2035.55     2268.67    105.55 o 
  -2   7   8      752.87      804.82     68.97 o 
  -1   7   8     2873.77     2652.28    113.71 o 
   0   7   8      384.34      356.35     45.79 o 
   1   7   8      575.25      692.74     44.78 o 
   2   7   8     1291.81     1530.20    102.46 o 
   3   7   8      213.79      291.70     48.19 o 
   4   7   8      183.81      205.50     51.87 o 
   5   7   8       44.49       17.96     11.88 o 
   6   7   8      336.84      366.74     92.10 o 
   7   7   8      998.84     1109.90    199.36 o 
   8   7   8        2.34      -25.51     58.50 o 
  -9   8   8       60.10       92.08     47.35 o 
  -8   8   8       20.45       -9.08     34.93 o 
  -7   8   8      145.93      159.94     46.74 o 
  -6   8   8     1158.83     1338.23    107.11 o 
  -5   8   8       97.55       32.96     36.02 o 
  -4   8   8      261.74      197.50     33.77 o 
  -3   8   8       15.39        0.08     13.55 o 
  -2   8   8     6469.32     6760.83    164.26 o 
  -1   8   8      855.52      606.04     36.48 o 
   0   8   8      781.17      684.42     56.64 o 
   1   8   8       63.89       33.86     12.95 o 
   2   8   8     1765.01     1669.59    104.95 o 
   3   8   8      236.58      246.54     39.15 o 
   4   8   8       15.07       22.71     23.40 o 
   5   8   8        5.54      -34.16     34.16 o 
   6   8   8      484.21      574.60    141.86 o 
   7   8   8       12.37       63.36     70.61 o 
   8   8   8      215.01      254.96     96.17 o 
  -9   9   8       50.45      113.18     50.19 o 
  -8   9   8       33.03       66.08     46.44 o 
  -7   9   8      142.55      169.00     55.25 o 
  -6   9   8        9.02       50.44     42.88 o 
  -5   9   8       22.44       41.18     15.64 o 
  -4   9   8      563.47      471.39     43.32 o 
  -3   9   8      156.63      140.11     24.18 o 
  -2   9   8      399.91      251.38     28.83 o 
  -1   9   8     1861.39     1940.69     75.13 o 
   0   9   8     3432.84     3146.93    154.03 o 
   1   9   8      169.14      283.47     31.37 o 
   2   9   8        6.83       13.54     14.65 o 
   3   9   8      401.22      406.38     47.77 o 
   4   9   8      311.50      303.87     51.63 o 
   5   9   8       20.37       30.00     16.56 o 
   6   9   8      244.87      183.68     88.95 o 
   7   9   8       89.90       57.04     71.18 o 
  -9  10   8       95.93      191.14     58.41 o 
  -8  10   8        3.25       14.33     39.50 o 
  -7  10   8       23.63       32.68     56.70 o 
  -6  10   8        3.18       13.33     51.02 o 
  -5  10   8     1111.62     1132.66     88.66 o 
  -4  10   8       38.92       38.95      9.53 o 
  -3  10   8     1847.13     1822.26     98.93 o 
  -2  10   8      271.04      270.35     60.51 o 
  -1  10   8      959.48      979.18     53.94 o 
   0  10   8       68.77       50.87     21.10 o 
   1  10   8      713.95      800.07     54.97 o 
   2  10   8      778.04      667.52     53.99 o 
   3  10   8       35.19       26.28     13.26 o 
   4  10   8        2.09       -6.83     26.40 o 
   5  10   8      764.11     1029.48    174.39 o 
   6  10   8       15.02       -9.05     43.38 o 
   7  10   8        3.46       19.27     44.18 o 
  -9  11   8        8.15       -2.94     18.57 o 
  -8  11   8       70.49       52.82     48.79 o 
  -7  11   8       38.56      100.56     31.27 o 
  -6  11   8      270.00      217.02     43.15 o 
  -5  11   8       41.11       55.89     35.87 o 
  -4  11   8        6.43       -9.64      9.64 o 
  -3  11   8       60.53       95.18     24.72 o 
  -2  11   8      104.94       92.58     21.11 o 
  -1  11   8      570.17      507.09     38.03 o 
   0  11   8       20.12       12.30      9.80 o 
   1  11   8      734.81      614.98     47.62 o 
   2  11   8       75.65       58.13     22.89 o 
   3  11   8      109.45      133.01     24.50 o 
   4  11   8        4.38       14.71     26.02 o 
   5  11   8      165.63      180.01     48.41 o 
   6  11   8        1.81       16.33     28.85 o 
   7  11   8      520.88      528.07    118.30 o 
  -9  12   8       89.78      176.56     61.48 o 
  -8  12   8       12.31      162.40     59.00 o 
  -7  12   8       88.69       32.03     25.89 o 
  -6  12   8       39.22       24.80     31.85 o 
  -5  12   8      454.80      509.65     59.79 o 
  -4  12   8      219.97      110.30     37.94 o 
  -3  12   8     1314.41     1221.80     59.38 o 
  -2  12   8      648.23      747.39     42.14 o 
  -1  12   8     1446.19     1491.79     69.51 o 
   0  12   8        3.16       20.60     20.93 o 
   1  12   8      204.55      147.54     25.08 o 
   2  12   8      287.45      217.83     43.93 o 
   3  12   8        0.05        2.76     20.27 o 
   4  12   8       25.38       41.01     23.08 o 
   5  12   8      251.96      258.66     67.11 o 
   6  12   8      308.10      328.25     81.38 o 
   7  12   8        6.74       65.75     36.78 o 
  -8  13   8      316.65      486.56    112.61 o 
  -7  13   8       51.77       42.78     11.69 o 
  -6  13   8      288.37      243.95     47.48 o 
  -5  13   8        6.54       23.79     19.93 o 
  -4  13   8     1792.67     2094.12    126.23 o 
  -3  13   8      324.49      302.59     43.64 o 
  -2  13   8      162.19      160.65     19.25 o 
  -1  13   8      644.99      646.23     43.16 o 
   0  13   8     1806.13     1528.10     80.02 o 
   1  13   8      680.84      714.98     68.34 o 
   2  13   8        0.88      -12.88     25.59 o 
   3  13   8      243.99      253.74     85.50 o 
   4  13   8      325.80      320.32     74.74 o 
   5  13   8      389.25      392.77     83.12 o 
   6  13   8      369.96      391.89     95.47 o 
   7  13   8       15.29       69.03     45.71 o 
  -8  14   8       14.38       -7.81     50.89 o 
  -7  14   8        6.96        2.45     24.49 o 
  -6  14   8      766.64     1022.71    100.13 o 
  -5  14   8      723.38      802.09     76.12 o 
  -4  14   8       72.80       51.35     32.81 o 
  -3  14   8       20.62       23.07     21.17 o 
  -2  14   8     1433.77     1457.27     68.52 o 
  -1  14   8      115.37      118.97     15.17 o 
   0  14   8       33.37       22.94     28.51 o 
   1  14   8     1673.09     1791.71    127.50 o 
   2  14   8      469.74      268.91     44.09 o 
   3  14   8      731.18      750.05     95.13 o 
   4  14   8      296.24      291.77     74.86 o 
   5  14   8      138.06      110.01     25.94 o 
   6  14   8      279.00      308.99     81.64 o 
   7  14   8        7.25       54.78     33.37 o 
  -8  15   8       14.97      -34.25     76.30 o 
  -7  15   8      229.60      270.19     64.91 o 
  -6  15   8      117.13       69.41     35.31 o 
  -5  15   8      687.25      789.86     97.19 o 
  -4  15   8       14.25       17.85     24.79 o 
  -3  15   8     2395.23     2587.93    123.07 o 
  -2  15   8      380.08      508.80     42.37 o 
  -1  15   8     2143.08     2111.13     60.00 o 
   0  15   8      261.33      313.19     64.27 o 
   1  15   8        6.67       -5.25     16.68 o 
   2  15   8       75.20       92.04     15.75 o 
   3  15   8     1573.62     1691.80    150.61 o 
   4  15   8      651.87      837.67    126.56 o 
   5  15   8       19.95       22.37     21.89 o 
   6  15   8       12.19       12.59     30.85 o 
  -8  16   8       40.32       46.28     48.03 o 
  -7  16   8      228.61      216.64     59.40 o 
  -6  16   8       90.68       49.22     15.31 o 
  -5  16   8      410.65      425.77     68.97 o 
  -4  16   8       37.42       40.29     27.05 o 
  -3  16   8      891.46     1114.76     80.42 o 
  -2  16   8     1428.59     1663.98     84.63 o 
  -1  16   8       17.18       36.40     12.08 o 
   0  16   8      701.70      618.18    105.72 o 
   1  16   8      893.99     1009.64     69.51 o 
   2  16   8      202.82      270.76     44.17 o 
   3  16   8       96.64       60.31     25.27 o 
   4  16   8      152.80      205.93     64.23 o 
   5  16   8      216.25      199.87     62.83 o 
   6  16   8       43.50       34.10     29.93 o 
  -7  17   8       27.24       11.00     21.28 o 
  -6  17   8       23.39       20.79     20.09 o 
  -5  17   8      111.36      162.45     48.24 o 
  -4  17   8     1127.47     1395.55    124.70 o 
  -3  17   8        3.53       50.21     31.76 o 
  -2  17   8      175.65      183.23     36.28 o 
  -1  17   8      344.27      330.85     29.85 o 
   0  17   8      698.24      715.45     64.22 o 
   1  17   8       16.65       14.49     13.56 o 
   2  17   8       55.49       68.65     20.86 o 
   3  17   8       61.16       21.42     19.89 o 
   4  17   8     1230.93     1380.29    146.69 o 
   5  17   8        0.01       -3.29     29.12 o 
   6  17   8       64.14       64.68     24.47 o 
  -7  18   8       84.49       72.81     52.15 o 
  -6  18   8      120.00       89.16     31.15 o 
  -5  18   8      339.69      378.36     70.34 o 
  -4  18   8        3.77       -3.07     22.69 o 
  -3  18   8      975.65     1057.97    100.88 o 
  -2  18   8     2225.76     2451.70    139.42 o 
  -1  18   8      658.11      694.28     69.83 o 
   0  18   8      109.75       78.87     48.79 o 
   1  18   8       51.39       46.03     40.66 o 
   2  18   8       56.39       53.63     22.98 o 
   3  18   8      165.83      148.68     32.87 o 
   4  18   8      287.83      174.95     39.25 o 
   5  18   8      493.68      591.23    119.21 o 
   6  18   8       14.15        5.45     41.63 o 
  -7  19   8      411.47      469.31     80.84 o 
  -6  19   8       26.79      -10.76     21.82 o 
  -5  19   8        4.34        1.63     18.76 o 
  -4  19   8       85.43       50.52     23.07 o 
  -3  19   8      157.40      122.27     34.06 o 
  -2  19   8      215.40      285.05     53.21 o 
  -1  19   8     1283.51     1414.41    102.14 o 
   0  19   8       26.51       -3.44     15.72 o 
   1  19   8      119.94       44.28     53.98 o 
   2  19   8       68.67      100.95     32.52 o 
   3  19   8      668.12      710.38     98.31 o 
   4  19   8       11.38        7.83     27.62 o 
   5  19   8        0.22       22.17     25.06 o 
  -7  20   8        1.58      -31.40     38.52 o 
  -6  20   8      179.89      209.93     49.97 o 
  -5  20   8        1.90       -4.53     28.55 o 
  -4  20   8       76.00       55.31     25.12 o 
  -3  20   8       51.28       42.61     28.84 o 
  -2  20   8       56.13       37.43     25.80 o 
  -1  20   8      285.26      330.04     51.56 o 
   0  20   8       55.17       41.65     26.57 o 
   1  20   8      228.51      127.13     91.16 o 
   2  20   8       59.03      108.42     31.61 o 
   3  20   8       41.43       18.04     13.22 o 
   4  20   8       84.78       64.26     36.83 o 
   5  20   8      115.26      162.52     62.92 o 
  -6  21   8       29.89       39.98     29.46 o 
  -5  21   8       21.65        1.19     24.28 o 
  -4  21   8      213.19      258.98     49.17 o 
  -3  21   8       32.16       37.94     24.06 o 
  -2  21   8       30.23       12.42     21.70 o 
  -1  21   8        4.64       40.38     26.56 o 
   0  21   8      406.46      323.72    139.04 o 
   1  21   8       71.93       40.45     36.53 o 
   2  21   8      123.88      196.10     63.34 o 
   3  21   8       33.02       34.21     39.41 o 
   4  21   8      101.08       31.54     27.75 o 
   5  21   8        4.11       27.88     35.76 o 
  -6  22   8       87.41       67.28     54.79 o 
  -5  22   8       95.69       38.70     38.20 o 
  -4  22   8       46.25       52.75     30.95 o 
  -3  22   8       14.95       13.73     25.50 o 
  -2  22   8       71.72       50.71     29.21 o 
  -1  22   8        8.14       15.69     17.84 o 
   0  22   8        5.59       -0.05     21.48 o 
   1  22   8      125.17       71.71     39.57 o 
   2  22   8      364.05      495.97    104.44 o 
   3  22   8       32.91       16.56     22.29 o 
   4  22   8        4.60      -29.76     29.76 o 
  -5  23   8       51.97       56.11     31.55 o 
  -4  23   8      102.15      138.32     45.22 o 
  -3  23   8      269.31      289.86     66.17 o 
  -2  23   8        2.57        3.62     14.84 o 
  -1  23   8       15.70       45.18     36.25 o 
   0  23   8        3.29       -4.65     39.18 o 
   1  23   8       15.68       13.43     38.54 o 
   2  23   8        0.06       17.63     48.15 o 
   3  23   8       95.23      161.57     70.58 o 
   4  23   8       40.26       49.62     37.31 o 
  -5  24   8       69.02       64.33     35.75 o 
  -4  24   8        1.87       34.98     33.78 o 
  -3  24   8       39.07       36.65     33.84 o 
  -2  24   8       10.62       26.67     37.75 o 
  -1  24   8       82.45      117.06     47.50 o 
   0  24   8        2.15       18.97     27.94 o 
   1  24   8      499.33      192.39    130.59 o 
   2  24   8        2.02       32.70    135.50 o 
   3  24   8       60.23      183.76     89.26 o 
  -4  25   8      160.87      250.22     76.33 o 
  -3  25   8       76.85       96.74     39.91 o 
  -2  25   8       32.00       16.14     28.25 o 
  -1  25   8       87.21      142.37     51.84 o 
   0  25   8      244.29      140.33     54.94 o 
   1  25   8        0.66       -5.72     19.59 o 
   2  25   8       33.15      212.65    228.47 o 
   3  25   8       97.42      194.53     94.51 o 
  -3  26   8        3.59       -3.86      3.86 o 
  -2  26   8      287.43      213.60     78.14 o 
  -1  26   8       34.24       89.69     46.90 o 
   0  26   8       61.82       41.99     72.58 o 
   1  26   8       63.42       -2.73    155.82 o 
   2  26   8      127.20      317.55    208.06 o 
  -2  27   8       16.53       12.68     37.44 o 
  -1  27   8      141.73      254.38    102.02 o 
   0  27   8       18.12      -40.04     40.04 o 
  -9   0   9      363.77      446.89    130.00 o 
  -7   0   9      112.21      146.69     59.33 o 
  -5   0   9       71.26       14.37     32.65 o 
  -3   0   9     8821.30     8758.62    317.46 o 
  -1   0   9        3.55        2.23     22.44 o 
   1   0   9      445.95      248.97     48.49 o 
   3   0   9     7130.40     7702.20    404.20 o 
   5   0   9     1272.11     1074.30    240.88 o 
   7   0   9       15.40        5.90     33.84 o 
  -9   1   9      465.71      554.44     91.42 o 
  -8   1   9      134.51       88.16     37.68 o 
  -7   1   9      386.48      414.09     57.53 o 
  -6   1   9        4.46      -18.36     21.71 o 
  -5   1   9      242.46      194.44     35.99 o 
  -4   1   9     1112.10      968.62     77.02 o 
  -3   1   9      629.33      582.34     61.08 o 
  -2   1   9     1684.67     1692.95     69.97 o 
  -1   1   9     5825.89     6126.18    218.95 o 
   0   1   9     8293.89     7490.75    170.87 o 
   1   1   9      183.53      153.43     19.75 o 
   2   1   9     2226.11     2199.85    141.89 o 
   3   1   9     2407.75     2876.60    176.69 o 
   4   1   9        1.87        6.56     14.92 o 
   5   1   9       26.48      115.26     56.57 o 
   6   1   9      240.59      284.99     95.55 o 
   7   1   9        2.95       -0.57     39.36 o 
   8   1   9       11.18       76.59     62.17 o 
  -9   2   9       45.43      125.67     47.02 o 
  -8   2   9       19.47       93.99     50.35 o 
  -7   2   9      330.59      327.17     67.32 o 
  -6   2   9     1444.45     1670.41    113.88 o 
  -5   2   9     2055.67     1978.89    118.05 o 
  -4   2   9      907.50      821.07     69.84 o 
  -3   2   9       85.69       71.87     31.30 o 
  -2   2   9     1452.83     1579.87     83.17 o 
  -1   2   9     1352.86     1477.12     79.77 o 
   0   2   9     3596.57     4268.21    130.12 o 
   1   2   9      657.85      535.11     50.73 o 
   2   2   9      805.56      864.17     88.20 o 
   3   2   9     1283.74     1345.14    121.29 o 
   4   2   9     1774.19     1905.07    172.83 o 
   5   2   9      161.01      295.07     96.96 o 
   6   2   9        5.81       -7.47     20.55 o 
   7   2   9        8.84       28.14     33.69 o 
   8   2   9      537.64      599.84    152.93 o 
  -9   3   9        7.89       88.45     33.20 o 
  -8   3   9      141.79       44.60     70.32 o 
  -7   3   9       50.43      117.81     41.28 o 
  -6   3   9     1185.89     1168.17    108.33 o 
  -5   3   9      970.84      993.20     83.50 o 
  -4   3   9       91.10       72.23     25.64 o 
  -3   3   9      326.34      388.95     41.13 o 
  -2   3   9     4045.53     3683.73    130.17 o 
  -1   3   9     4661.38     4289.77    122.55 o 
   0   3   9      565.35      544.34     48.51 o 
   1   3   9      464.17      465.13     44.78 o 
   2   3   9     1235.50     1431.35    114.61 o 
   3   3   9       66.67       72.03     15.89 o 
   4   3   9        4.10       -6.81     19.06 o 
   5   3   9      994.64     1143.62    144.88 o 
   6   3   9        3.71        5.49     13.49 o 
   7   3   9      368.18      405.92    125.99 o 
   8   3   9       54.75       93.45     78.29 o 
  -9   4   9       22.14       59.32     63.20 o 
  -8   4   9        0.39       31.69     40.27 o 
  -7   4   9     1236.07     1224.33    152.91 o 
  -6   4   9      235.98      177.55     52.28 o 
  -5   4   9       10.31       35.29     22.35 o 
  -4   4   9      398.63      486.95     40.65 o 
  -3   4   9      574.39      547.33     53.94 o 
  -2   4   9      147.45      126.64     26.23 o 
  -1   4   9     6432.00     5814.53    144.73 o 
   0   4   9      214.15      268.87     36.43 o 
   1   4   9     6273.62     6440.39    173.05 o 
   2   4   9       24.24       16.55     21.72 o 
   3   4   9       90.10       48.76     25.95 o 
   4   4   9       52.58       76.84     28.24 o 
   5   4   9       41.43       49.06     60.26 o 
   6   4   9      276.77      251.60     84.03 o 
   7   4   9      351.26      412.04    120.99 o 
   8   4   9       75.96      106.89     68.73 o 
  -9   5   9      133.22      229.07     65.56 o 
  -8   5   9        5.05       38.43     61.60 o 
  -7   5   9      114.86      127.61     45.36 o 
  -6   5   9      123.85       66.91     27.82 o 
  -5   5   9     1191.29     1356.64    109.80 o 
  -4   5   9        2.29        0.18     10.24 o 
  -3   5   9        7.48       19.88     14.00 o 
  -2   5   9     1246.44     1262.79     71.57 o 
  -1   5   9     3080.74     3656.05    127.24 o 
   0   5   9      477.99      743.23     61.48 o 
   1   5   9      688.32      766.10     58.26 o 
   2   5   9      450.02      464.96     73.64 o 
   3   5   9      124.53      121.09     43.49 o 
   4   5   9       65.54       39.97     15.08 o 
   5   5   9      866.19      915.13    127.89 o 
   6   5   9      294.88      420.59     96.62 o 
   7   5   9      163.89      228.60     94.36 o 
  -9   6   9        5.41       87.42     63.66 o 
  -8   6   9       66.02      102.75     51.88 o 
  -7   6   9      492.78      418.68     96.25 o 
  -6   6   9       98.36       49.82     45.83 o 
  -5   6   9       53.06       11.21     21.30 o 
  -4   6   9     3415.50     3369.60    163.62 o 
  -3   6   9       12.19       13.26     12.16 o 
  -2   6   9      962.67      837.86     77.18 o 
  -1   6   9     1707.93     1614.77     76.23 o 
   0   6   9     4853.38     4676.32    165.05 o 
   1   6   9      681.22      607.21     41.71 o 
   2   6   9      184.89      204.96     47.42 o 
   3   6   9      349.68      328.82     59.19 o 
   4   6   9      610.34      708.79    103.28 o 
   5   6   9      110.42       96.30     40.98 o 
   6   6   9        4.60       67.17     45.72 o 
   7   6   9       79.63      196.81    125.78 o 
  -9   7   9      303.27      429.05     96.82 o 
  -8   7   9      562.16      647.93     91.43 o 
  -7   7   9      194.48      178.12     44.97 o 
  -6   7   9      348.35      117.63     69.93 o 
  -5   7   9      112.03      118.38     33.75 o 
  -4   7   9      175.54      215.67     43.08 o 
  -3   7   9      239.70      295.27     43.74 o 
  -2   7   9     2604.01     2237.88    121.28 o 
  -1   7   9      127.16       76.16     17.70 o 
   0   7   9      642.14      521.15     54.17 o 
   1   7   9     3057.59     2539.01     92.07 o 
   2   7   9      921.84      820.53     80.38 o 
   3   7   9        4.21        7.18     13.76 o 
   4   7   9      123.55       86.27     27.59 o 
   5   7   9       13.92        9.30     29.49 o 
   6   7   9      385.57      452.71     94.00 o 
   7   7   9       19.01        5.91     53.55 o 
  -9   8   9        6.31      137.27     74.49 o 
  -8   8   9      159.13      176.94     61.18 o 
  -7   8   9      107.80       85.55     38.98 o 
  -6   8   9       18.37       13.63     26.59 o 
  -5   8   9      570.79      391.16     55.82 o 
  -4   8   9       85.39       83.96     36.72 o 
  -3   8   9     3051.91     3215.76    139.60 o 
  -2   8   9     2926.73     2881.28    137.46 o 
  -1   8   9       14.12       27.10     11.99 o 
   0   8   9      322.43      283.35     48.83 o 
   1   8   9      378.27      423.26     40.20 o 
   2   8   9      264.30      208.73     53.89 o 
   3   8   9      484.44      602.24     90.98 o 
   4   8   9      967.65     1107.12    129.20 o 
   5   8   9      673.11      735.69    113.44 o 
   6   8   9       23.26       28.25     24.84 o 
   7   8   9      245.78      123.28     55.75 o 
  -9   9   9      191.92      268.91     90.32 o 
  -8   9   9        3.08       46.35     33.90 o 
  -7   9   9      590.42      652.75     82.96 o 
  -6   9   9        8.00        2.50     28.13 o 
  -5   9   9     1485.32     1665.88    121.75 o 
  -4   9   9        2.73        9.41      7.92 o 
  -3   9   9      171.14      199.44     33.63 o 
  -2   9   9      242.89      322.18     37.17 o 
  -1   9   9     3930.20     3289.73     96.85 o 
   0   9   9       85.64       37.12     27.42 o 
   1   9   9      942.62     1101.39     67.26 o 
   2   9   9        1.33       18.57     25.29 o 
   3   9   9      923.68     1182.31     98.41 o 
   4   9   9       28.97       19.58     14.12 o 
   5   9   9       69.08       31.34     24.57 o 
   6   9   9      305.25      322.03    108.57 o 
   7   9   9       33.80        5.65     28.77 o 
  -9  10   9       69.20       98.23     66.66 o 
  -8  10   9      378.96      389.82     68.69 o 
  -7  10   9        7.88        3.29     38.54 o 
  -6  10   9     1204.91     1108.57     94.97 o 
  -5  10   9       82.81       41.86     15.66 o 
  -4  10   9        2.54       19.29     19.13 o 
  -3  10   9     2424.57     2327.90    120.50 o 
  -2  10   9      781.77      704.25     47.18 o 
  -1  10   9     1113.68     1022.35     56.28 o 
   0  10   9     5279.18     5105.90    171.50 o 
   1  10   9      829.35      752.97     56.23 o 
   2  10   9      244.66      190.62     24.33 o 
   3  10   9      285.51      337.20     52.28 o 
   4  10   9       31.55       48.49     22.90 o 
   5  10   9      330.55      309.90    101.68 o 
   6  10   9       24.20       76.44     47.52 o 
   7  10   9       40.35       47.86     54.89 o 
  -9  11   9        1.21      -28.96     28.96 o 
  -8  11   9      169.39      219.67     48.78 o 
  -7  11   9        0.22        8.36     15.60 o 
  -6  11   9        7.64        6.10     33.94 o 
  -5  11   9       32.69       28.58     19.73 o 
  -4  11   9     1345.43     1393.69     96.20 o 
  -3  11   9     1074.73     1100.07     79.57 o 
  -2  11   9     2727.89     2657.23     93.57 o 
  -1  11   9      618.36      465.41     42.16 o 
   0  11   9     2248.79     2254.46    112.42 o 
   1  11   9      365.57      427.40     41.85 o 
   2  11   9     1122.25     1068.02     61.31 o 
   3  11   9       21.42       21.52     21.79 o 
   4  11   9       12.76      -11.82     21.16 o 
   5  11   9       75.53       53.83     48.27 o 
   6  11   9      956.06     1127.50    169.27 o 
   7  11   9       40.47      110.11     61.20 o 
  -8  12   9      167.01      185.40     53.95 o 
  -7  12   9      212.26      196.03     41.40 o 
  -6  12   9      799.79      911.26     97.31 o 
  -5  12   9      769.92      954.60     85.66 o 
  -4  12   9      192.49      125.37     39.73 o 
  -3  12   9     1092.07     1235.97     84.82 o 
  -2  12   9      898.38      892.46     55.23 o 
  -1  12   9      270.22      277.60     32.85 o 
   0  12   9     1595.51     1646.78     92.22 o 
   1  12   9     2897.50     2598.82    101.58 o 
   2  12   9      468.81      420.13     42.07 o 
   3  12   9      359.13      378.61     63.90 o 
   4  12   9       16.09       33.89     30.53 o 
   5  12   9      636.18      687.74    120.79 o 
   6  12   9       85.64       63.98     40.54 o 
   7  12   9      487.32      681.20    138.88 o 
  -8  13   9      319.14      358.34     74.01 o 
  -7  13   9        2.62       -7.97      7.97 o 
  -6  13   9        7.68       32.45     26.48 o 
  -5  13   9      991.89      972.40     79.68 o 
  -4  13   9      494.48      353.11    109.99 o 
  -3  13   9        2.34        7.86     10.28 o 
  -2  13   9       25.17       24.07     10.71 o 
  -1  13   9     1536.52     1514.88     69.87 o 
   0  13   9      209.60      113.04     47.88 o 
   1  13   9     1630.80     1579.59     72.51 o 
   2  13   9      289.89      187.49     24.61 o 
   3  13   9      441.84      579.67    124.75 o 
   4  13   9      225.52      311.92    100.72 o 
   5  13   9      452.31      460.68     96.57 o 
   6  13   9       14.37        1.97     17.66 o 
   7  13   9       77.91       72.35     24.09 o 
  -8  14   9        1.29      -13.69     35.65 o 
  -7  14   9      200.21      193.77     55.25 o 
  -6  14   9       78.66       37.83     47.21 o 
  -5  14   9       32.56       81.65     36.34 o 
  -4  14   9      309.80      339.69     47.71 o 
  -3  14   9        1.64       28.32     22.65 o 
  -2  14   9     2420.21     2605.62     87.53 o 
  -1  14   9     1506.42     1393.68     60.71 o 
   0  14   9      520.33      395.48     81.55 o 
   1  14   9      884.85      811.71     75.43 o 
   2  14   9        0.92      -18.71     25.10 o 
   3  14   9        1.72       11.34     37.58 o 
   4  14   9     1211.13     1469.84    171.21 o 
   5  14   9        9.16      -53.59     53.59 o 
   6  14   9        7.00       15.59     11.27 o 
  -8  15   9      116.54       71.98     45.70 o 
  -7  15   9       84.76       85.11     19.74 o 
  -6  15   9       95.28      141.36     44.63 o 
  -5  15   9        0.06       -3.33     22.00 o 
  -4  15   9      301.39      377.23     50.02 o 
  -3  15   9      176.73      147.02     41.45 o 
  -2  15   9     1494.77     1649.11     90.62 o 
  -1  15   9       28.30       19.38      7.56 o 
   0  15   9        8.71       26.46     24.65 o 
   1  15   9        0.07       21.38     29.55 o 
   2  15   9      847.43      977.76    103.06 o 
   3  15   9       86.43       39.93     21.57 o 
   4  15   9        0.16       -8.41     27.10 o 
   5  15   9       28.41      -37.81     48.73 o 
   6  15   9      105.35       37.99     32.87 o 
  -8  16   9       16.90       17.73     32.52 o 
  -7  16   9      182.02      248.05     69.07 o 
  -6  16   9       46.41       57.01     33.82 o 
  -5  16   9       44.28      129.29     42.20 o 
  -4  16   9     1116.44     1288.67    121.29 o 
  -3  16   9     1619.53     1849.04    113.48 o 
  -2  16   9       84.40      114.24     26.84 o 
  -1  16   9      158.80      150.56     18.33 o 
   0  16   9       62.55       37.64     30.73 o 
   1  16   9        5.34        0.37     20.07 o 
   2  16   9        0.16      -12.94     12.94 o 
   3  16   9      885.86      986.09     90.33 o 
   4  16   9      515.97      608.95    110.06 o 
   5  16   9        8.56      -13.97     25.17 o 
   6  16   9        8.84       12.97     37.45 o 
  -7  17   9       12.97       10.02      9.71 o 
  -6  17   9        2.42       17.61     23.39 o 
  -5  17   9       67.15      130.03     43.71 o 
  -4  17   9      223.01      230.55     54.30 o 
  -3  17   9      607.86      639.57     65.50 o 
  -2  17   9        1.21      -11.60     11.60 o 
  -1  17   9      723.08      691.83     46.49 o 
   0  17   9        0.01       15.19     19.58 o 
   1  17   9       66.51       62.91     26.55 o 
   2  17   9       36.56       36.84     16.75 o 
   3  17   9       87.07       38.11     14.83 o 
   4  17   9        2.00      -19.91     43.26 o 
   5  17   9      147.83      196.94     66.70 o 
   6  17   9       10.62        1.32     14.84 o 
  -7  18   9      111.80      121.64     30.78 o 
  -6  18   9       58.99       74.95     36.90 o 
  -5  18   9        3.04       30.03     27.16 o 
  -4  18   9        0.82        9.62     20.61 o 
  -3  18   9      606.58      630.66     80.63 o 
  -2  18   9      252.26      253.44     39.13 o 
  -1  18   9        9.43       11.72     22.12 o 
   0  18   9      351.84      177.96     89.18 o 
   1  18   9      123.59       39.86     43.65 o 
   2  18   9       50.36       61.25     12.84 o 
   3  18   9      261.71      279.87     54.97 o 
   4  18   9       56.74        1.81     37.65 o 
   5  18   9       94.99       71.40     42.67 o 
  -7  19   9      198.24      169.73     56.49 o 
  -6  19   9      156.38      200.84     52.47 o 
  -5  19   9        0.10       26.93     28.33 o 
  -4  19   9      204.75      173.46     33.68 o 
  -3  19   9      123.62      183.48     44.55 o 
  -2  19   9      683.74      559.51     93.11 o 
  -1  19   9      241.78      274.25     50.81 o 
   0  19   9      151.03       99.18     32.20 o 
   1  19   9       55.37       30.20     27.46 o 
   2  19   9      311.75      362.36     86.37 o 
   3  19   9      231.40      201.62     45.83 o 
   4  19   9        2.86       -7.15     24.97 o 
   5  19   9        1.83       -9.77     30.25 o 
  -6  20   9      248.63      375.10     74.62 o 
  -5  20   9      138.59      132.18     33.41 o 
  -4  20   9       11.40      -14.10     14.10 o 
  -3  20   9       45.39       75.72     28.21 o 
  -2  20   9      128.14       95.23     37.86 o 
  -1  20   9       82.02      135.45     37.61 o 
   0  20   9      671.60      764.06    111.78 o 
   1  20   9       76.71       69.70     39.96 o 
   2  20   9       97.73      143.63     55.69 o 
   3  20   9       69.37       26.35     14.34 o 
   4  20   9      111.71       75.96     41.62 o 
   5  20   9       48.53       13.73     39.34 o 
  -6  21   9       18.78       70.47     29.84 o 
  -5  21   9      346.23      455.59     68.22 o 
  -4  21   9       16.31        4.88     11.43 o 
  -3  21   9       89.28      132.62     35.36 o 
  -2  21   9       20.51        7.72     28.48 o 
  -1  21   9      596.13      666.84     78.45 o 
   0  21   9        3.60       12.05     21.25 o 
   1  21   9       57.76       40.80     25.28 o 
   2  21   9       53.11      126.12     57.00 o 
   3  21   9      351.45      496.21    109.30 o 
   4  21   9       27.91      -16.19     42.16 o 
  -5  22   9        2.54       -2.36     38.40 o 
  -4  22   9      110.72      124.58     32.57 o 
  -3  22   9      297.20      387.62     67.92 o 
  -2  22   9      135.56      119.95     41.06 o 
  -1  22   9       39.76       85.42     46.04 o 
   0  22   9       15.12       17.58      4.45 o 
   1  22   9      207.87       50.33     92.01 o 
   2  22   9       25.64      122.95     55.64 o 
   3  22   9       23.86       10.80     26.19 o 
   4  22   9       40.38        0.87     18.41 o 
  -5  23   9       27.79       -1.70     28.10 o 
  -4  23   9      262.55      342.58     76.91 o 
  -3  23   9        2.33      -11.89     33.53 o 
  -2  23   9       23.70       12.06     18.07 o 
  -1  23   9       47.13      145.46     49.19 o 
   0  23   9      134.44        1.62     32.78 o 
   1  23   9      120.51       -5.15     68.33 o 
   2  23   9      430.72      621.30    162.42 o 
   3  23   9       57.21       73.54     57.12 o 
  -4  24   9      253.26      303.66     74.73 o 
  -3  24   9       50.28       46.00     36.29 o 
  -2  24   9      170.92      106.77     44.44 o 
  -1  24   9       21.64       50.13     37.56 o 
   0  24   9      162.43       60.86     43.23 o 
   1  24   9      211.08       -0.83     20.18 o 
   2  24   9        1.34      136.01     85.63 o 
   3  24   9        6.03      124.69    140.21 o 
  -4  25   9        8.53       37.17     27.03 o 
  -3  25   9        1.67      -43.06     49.84 o 
  -2  25   9       82.83       57.40     32.97 o 
  -1  25   9      219.37      275.29     73.84 o 
   0  25   9       67.77        9.05     38.68 o 
   1  25   9      133.43       36.86     80.79 o 
   2  25   9        5.35       89.88    183.89 o 
  -3  26   9       34.00       93.50     69.85 o 
  -2  26   9        3.72      -21.88     22.40 o 
  -1  26   9       89.55      119.10     59.33 o 
   0  26   9      124.70       76.12     49.19 o 
   1  26   9       94.16       -6.09    157.15 o 
  -8   0  10      911.83      892.36    205.78 o 
  -6   0  10      568.10      535.16     96.72 o 
  -4   0  10     3379.41     3476.29    222.22 o 
  -2   0  10     2883.77     2844.16    188.77 o 
   0   0  10    10946.01     9757.31    493.39 o 
   2   0  10     6337.53     6551.50    365.37 o 
   4   0  10      652.13      748.87    147.85 o 
   6   0  10       98.54      204.27    108.52 o 
  -9   1  10      222.18      355.66     71.55 o 
  -8   1  10       13.79       25.71     30.54 o 
  -7   1  10      287.80      257.39     43.40 o 
  -6   1  10      438.53      400.51     55.58 o 
  -5   1  10     1171.49     1159.63     91.54 o 
  -4   1  10     1227.76     1207.62     91.21 o 
  -3   1  10     3536.43     3356.39    151.02 o 
  -2   1  10     4406.36     4674.43    129.09 o 
  -1   1  10       29.23       23.85      8.95 o 
   0   1  10        2.14       27.96     18.93 o 
   1   1  10      915.87      888.71     61.21 o 
   2   1  10      374.62      365.43     62.82 o 
   3   1  10      133.28      225.03     56.61 o 
   4   1  10     1254.11     1273.15    147.01 o 
   5   1  10      346.65      459.22    113.49 o 
   6   1  10        0.56       22.12     25.68 o 
   7   1  10        2.61       12.13     28.30 o 
  -9   2  10      325.51      518.78     88.61 o 
  -8   2  10       62.30        8.12     28.32 o 
  -7   2  10      416.36      300.64     46.93 o 
  -6   2  10      144.70      190.05     40.25 o 
  -5   2  10      932.60     1043.47     88.64 o 
  -4   2  10      236.19      173.64     31.01 o 
  -3   2  10       31.81       34.71     18.92 o 
  -2   2  10        2.03       -1.23      8.23 o 
  -1   2  10     7540.26     8137.22    310.52 o 
   0   2  10     1173.47     1259.02     72.20 o 
   1   2  10       78.86       50.62     14.41 o 
   2   2  10      259.29      276.74     46.85 o 
   3   2  10     3996.60     4190.30    220.25 o 
   4   2  10      262.15      232.18     60.10 o 
   5   2  10      126.20       73.06     37.10 o 
   6   2  10       15.41      -11.05     36.32 o 
   7   2  10      277.49      316.04    105.31 o 
  -9   3  10      178.12      191.50    136.91 o 
  -8   3  10       95.37       31.46     30.89 o 
  -7   3  10       37.65       -0.37     25.91 o 
  -6   3  10     1724.66     1592.69    163.75 o 
  -5   3  10      199.89      145.17     42.31 o 
  -4   3  10       47.02       31.87     15.19 o 
  -3   3  10      115.01      186.04     33.54 o 
  -2   3  10       94.34       68.68     16.01 o 
  -1   3  10      258.57      209.96     34.03 o 
   0   3  10     1650.99     1421.66     77.90 o 
   1   3  10     2468.81     2156.52    100.97 o 
   2   3  10     2473.20     2484.78    158.93 o 
   3   3  10        8.88       -5.86     19.43 o 
   4   3  10      674.23      669.36    109.37 o 
   5   3  10       40.39       82.65     54.50 o 
   6   3  10       64.35       86.35     50.43 o 
   7   3  10       33.41       16.65     29.40 o 
  -9   4  10       19.23       66.61     63.26 o 
  -8   4  10       93.07        8.58     32.44 o 
  -7   4  10        7.74        8.13     29.06 o 
  -6   4  10        2.28       16.85     27.40 o 
  -5   4  10        4.69        8.60     16.98 o 
  -4   4  10      951.12      820.47     63.72 o 
  -3   4  10        0.40        7.84     39.46 o 
  -2   4  10        1.68       19.62     14.53 o 
  -1   4  10        1.02       -6.05      6.05 o 
   0   4  10      638.81      706.99     57.39 o 
   1   4  10      352.50      349.32     40.62 o 
   2   4  10     1237.24     1356.96    116.17 o 
   3   4  10       59.47       76.91     44.33 o 
   4   4  10      260.12      301.52     64.56 o 
   5   4  10        7.87        8.08     29.84 o 
   6   4  10      130.22      190.24     77.17 o 
   7   4  10       34.61       22.90     30.43 o 
  -9   5  10       43.18       89.58     37.67 o 
  -8   5  10       16.40      -54.51     54.51 o 
  -7   5  10       32.90       12.41     22.59 o 
  -6   5  10       26.88       20.93     19.85 o 
  -5   5  10      200.68      106.32     30.66 o 
  -4   5  10        0.25        9.47     26.57 o 
  -3   5  10      791.45      739.97     69.87 o 
  -2   5  10       63.91       27.53     12.61 o 
  -1   5  10       30.79       57.20     16.17 o 
   0   5  10     2733.42     2594.43    116.05 o 
   1   5  10     1105.33     1185.01     81.83 o 
   2   5  10     1955.54     2129.56    130.08 o 
   3   5  10       92.33       88.87     32.23 o 
   4   5  10       15.21       23.51     10.69 o 
   5   5  10      139.88      184.87     59.77 o 
   6   5  10       11.55        1.39     63.48 o 
   7   5  10        0.15      -23.64     23.64 o 
  -9   6  10      184.80      180.29     55.42 o 
  -8   6  10       90.30       42.12     47.94 o 
  -7   6  10        7.81       -3.28     27.06 o 
  -6   6  10      321.45      220.49     95.25 o 
  -5   6  10      122.11      109.30     27.64 o 
  -4   6  10      761.94      718.38     82.50 o 
  -3   6  10      445.43      459.26     72.02 o 
  -2   6  10      106.18       97.57     22.35 o 
  -1   6  10     1650.18     1670.17     99.43 o 
   0   6  10      336.37      488.05     56.26 o 
   1   6  10        2.60        1.81      7.10 o 
   2   6  10      501.54      417.46     50.16 o 
   3   6  10      546.81      548.08     86.16 o 
   4   6  10      414.27      393.11     80.27 o 
   5   6  10       28.45       32.13     26.31 o 
   6   6  10       15.90       17.58     40.92 o 
   7   6  10       61.75       31.14     45.47 o 
  -9   7  10      134.63      149.53     50.68 o 
  -8   7  10       49.98       -4.26     36.96 o 
  -7   7  10      103.26       74.52     33.41 o 
  -6   7  10        0.48        3.80      6.73 o 
  -5   7  10        2.40        3.77     22.33 o 
  -4   7  10      278.38      264.20     51.24 o 
  -3   7  10      909.22      921.19    102.26 o 
  -2   7  10        4.15        9.78     22.57 o 
  -1   7  10      498.23      279.00     41.24 o 
   0   7  10       38.60      126.38     31.93 o 
   1   7  10     2346.56     2061.00     90.09 o 
   2   7  10      541.90      321.21     51.13 o 
   3   7  10       80.22       36.88     26.91 o 
   4   7  10        7.01        9.22     31.90 o 
   5   7  10      498.76      515.96     98.30 o 
   6   7  10      229.38      325.03     84.06 o 
   7   7  10       25.54       37.59     69.37 o 
  -9   8  10       50.51       25.20     41.35 o 
  -8   8  10      642.69      618.87     90.10 o 
  -7   8  10      491.92      555.80     71.97 o 
  -6   8  10       23.86       15.93     20.74 o 
  -5   8  10      166.89      186.41     35.43 o 
  -4   8  10       22.98       53.41     24.99 o 
  -3   8  10      135.07      173.44     48.63 o 
  -2   8  10      105.82       66.36     20.09 o 
  -1   8  10     1082.91     1204.90     83.40 o 
   0   8  10     4258.71     4112.18    164.54 o 
   1   8  10       50.36       47.08     14.54 o 
   2   8  10       80.81       40.16     27.00 o 
   3   8  10      748.32      921.13    113.60 o 
   4   8  10      159.50      184.07     54.78 o 
   5   8  10       20.13       -6.57     39.21 o 
   6   8  10      694.44      712.12    124.10 o 
   7   8  10        6.30       -7.47     73.59 o 
  -9   9  10        3.83      -20.85     42.92 o 
  -8   9  10        2.68       43.75     36.20 o 
  -7   9  10       78.81       65.13     38.46 o 
  -6   9  10      933.69     1001.76    101.34 o 
  -5   9  10        4.05       19.73     17.48 o 
  -4   9  10      131.66       88.99     30.93 o 
  -3   9  10      690.94      769.46     76.95 o 
  -2   9  10     3966.07     4223.80    172.52 o 
  -1   9  10      307.77      429.08     53.62 o 
   0   9  10     3343.23     3041.74    141.24 o 
   1   9  10      462.52      427.38     41.86 o 
   2   9  10      255.69      199.64     29.43 o 
   3   9  10       27.28       42.73     31.04 o 
   4   9  10      915.17     1117.96    132.46 o 
   5   9  10       39.18        7.65     14.70 o 
   6   9  10      180.30      212.16     96.64 o 
   7   9  10       31.15       35.40     31.32 o 
  -9  10  10       50.41        0.43     63.78 o 
  -8  10  10      343.24      424.21     75.18 o 
  -7  10  10      363.38      454.56     73.33 o 
  -6  10  10      102.78       35.67     30.43 o 
  -5  10  10      937.26     1008.18     94.76 o 
  -4  10  10       35.30       24.16     26.68 o 
  -3  10  10      485.34      494.38     60.67 o 
  -2  10  10     1291.87     1302.64     67.38 o 
  -1  10  10     4246.14     4432.31    159.81 o 
   0  10  10     1782.70     1727.69    106.65 o 
   1  10  10      264.64      255.55     32.60 o 
   2  10  10      210.86      119.75     26.17 o 
   3  10  10      111.98      116.27     43.01 o 
   4  10  10       45.84       24.93     36.53 o 
   5  10  10       15.09       19.93     31.94 o 
   6  10  10      182.36      189.33     91.30 o 
   7  10  10      294.53      385.68    108.75 o 
  -8  11  10        0.19       16.03     37.91 o 
  -7  11  10      416.91      504.47     77.53 o 
  -6  11  10       27.40       49.68     43.55 o 
  -5  11  10     1141.49     1046.29     98.55 o 
  -4  11  10       25.55       34.48     31.20 o 
  -3  11  10     1052.08      984.18     83.27 o 
  -2  11  10     1289.12     1426.69     71.19 o 
  -1  11  10       13.06       29.19     19.42 o 
   0  11  10      441.61      230.96     58.76 o 
   1  11  10     6671.54     6638.55    211.09 o 
   2  11  10       10.26      -42.30     44.20 o 
   3  11  10       17.99       11.82     22.33 o 
   4  11  10        0.12        5.48     17.90 o 
   5  11  10      782.46      842.06    170.94 o 
   6  11  10        0.23       13.90     47.18 o 
  -8  12  10      570.51      571.48    105.55 o 
  -7  12  10       11.88       37.42     31.35 o 
  -6  12  10      378.19      420.86     59.51 o 
  -5  12  10      308.71      372.95     62.33 o 
  -4  12  10     1844.20     2193.30    149.41 o 
  -3  12  10      218.60      150.20     28.27 o 
  -2  12  10      133.21      100.39     17.29 o 
  -1  12  10      640.09      665.64     51.95 o 
   0  12  10     1084.95      909.01     71.89 o 
   1  12  10        1.37       23.18     17.35 o 
   2  12  10      977.09     1013.75     81.62 o 
   3  12  10       34.86       54.83     22.34 o 
   4  12  10      124.33      122.78     37.01 o 
   5  12  10       43.72       45.18     82.37 o 
   6  12  10      220.73      297.89     90.23 o 
  -8  13  10       12.79        3.65     31.99 o 
  -7  13  10       53.82       96.49     37.92 o 
  -6  13  10      402.51      611.20     82.24 o 
  -5  13  10       43.49       48.33     22.02 o 
  -4  13  10       29.17       44.42     30.02 o 
  -3  13  10      904.31      769.57     80.42 o 
  -2  13  10     1048.62     1269.68     69.52 o 
  -1  13  10      324.92      361.34     36.49 o 
   0  13  10     1115.39     1039.26     75.58 o 
   1  13  10       52.75       71.15     19.99 o 
   2  13  10      489.21      606.89     59.36 o 
   3  13  10      177.23       71.27     36.41 o 
   4  13  10      279.96      328.27    104.07 o 
   5  13  10       85.01       43.48     35.58 o 
   6  13  10        0.35       24.14     56.20 o 
  -8  14  10       13.23      -30.04     38.09 o 
  -7  14  10      160.87      201.67     56.34 o 
  -6  14  10      185.29      208.64     54.33 o 
  -5  14  10      287.15      393.53     57.72 o 
  -4  14  10      261.85      276.62     50.06 o 
  -3  14  10     1074.69      990.87     88.82 o 
  -2  14  10      173.27      288.18     40.58 o 
  -1  14  10      814.44      917.97     62.62 o 
   0  14  10      578.78      525.20     76.83 o 
   1  14  10       54.05       58.54     26.31 o 
   2  14  10       42.78       43.87     24.05 o 
   3  14  10      621.65      597.42     81.17 o 
   4  14  10       15.91       -2.08     20.03 o 
   5  14  10        8.69      -12.23     12.23 o 
   6  14  10       30.29        1.44     26.71 o 
  -8  15  10       23.03       -2.34     34.88 o 
  -7  15  10       66.22       62.62     32.46 o 
  -6  15  10        1.63       79.09     40.20 o 
  -5  15  10       38.23       50.72     33.01 o 
  -4  15  10      453.43      464.16     63.92 o 
  -3  15  10     1051.75     1136.05     97.01 o 
  -2  15  10      716.65      793.35     68.03 o 
  -1  15  10       17.93       64.04     21.22 o 
   0  15  10      246.29      147.43     43.44 o 
   1  15  10      130.92      139.05     73.38 o 
   2  15  10        1.63       -9.83      9.83 o 
   3  15  10      186.32      225.38     46.09 o 
   4  15  10        8.87       -4.96     44.46 o 
   5  15  10      175.75      140.73     53.80 o 
   6  15  10        2.35      -24.36     30.37 o 
  -7  16  10       23.97       13.76     23.22 o 
  -6  16  10       38.49        7.60     27.84 o 
  -5  16  10       16.66      -19.54     19.54 o 
  -4  16  10      143.86       50.24     44.08 o 
  -3  16  10       12.24       23.22     24.98 o 
  -2  16  10      170.41      103.87     53.18 o 
  -1  16  10      172.46      230.63     31.32 o 
   0  16  10       74.99       41.05     32.79 o 
   1  16  10       28.92       -0.78     30.17 o 
   2  16  10      279.46      219.06     45.48 o 
   3  16  10      168.57       85.41     22.50 o 
   4  16  10        5.35      -19.96     30.73 o 
   5  16  10        1.94      -23.74     47.18 o 
  -7  17  10       70.75       24.89     32.29 o 
  -6  17  10      143.07      175.15     46.76 o 
  -5  17  10        1.95       14.82     21.77 o 
  -4  17  10        4.74       -5.89     29.95 o 
  -3  17  10      276.01      273.38     43.80 o 
  -2  17  10      328.24      239.80     55.78 o 
  -1  17  10       78.66       61.09     29.56 o 
   0  17  10       44.49       16.42     34.53 o 
   1  17  10       11.48       10.55     12.61 o 
   2  17  10       76.80       62.78     14.19 o 
   3  17  10        3.02      -25.24     25.24 o 
   4  17  10      190.80      130.53     28.74 o 
   5  17  10      133.65       82.60     51.55 o 
  -7  18  10       30.75       43.61     29.21 o 
  -6  18  10        3.65       -4.23     17.96 o 
  -5  18  10        4.66       48.38     25.17 o 
  -4  18  10       34.38       38.41     31.10 o 
  -3  18  10       13.90       33.63     25.92 o 
  -2  18  10      128.61      107.39     82.22 o 
  -1  18  10       16.03       36.13     26.67 o 
   0  18  10      603.78      519.92    129.34 o 
   1  18  10      117.72       93.38     94.07 o 
   2  18  10       86.93      106.15     34.26 o 
   3  18  10      109.04      124.80     39.22 o 
   4  18  10       65.36       16.32     24.76 o 
   5  18  10        0.34      -44.37     44.37 o 
  -6  19  10       86.54       78.76     36.02 o 
  -5  19  10      375.41      499.08     87.52 o 
  -4  19  10       51.94       19.16     12.89 o 
  -3  19  10      406.27      520.39     75.57 o 
  -2  19  10       23.31      -13.71     29.04 o 
  -1  19  10       16.98       56.03     27.40 o 
   0  19  10      426.26      221.55     50.52 o 
   1  19  10      420.11      135.73    188.46 o 
   2  19  10       37.61       60.26     35.48 o 
   3  19  10        0.51        2.89     19.19 o 
   4  19  10        3.97      -30.95     30.95 o 
   5  19  10       68.74       44.83     51.29 o 
  -6  20  10        1.88       23.51     18.65 o 
  -5  20  10      356.41      412.81     66.83 o 
  -4  20  10      170.75      195.62     42.69 o 
  -3  20  10      208.21      288.18     57.68 o 
  -2  20  10       20.91       -0.78     23.53 o 
  -1  20  10      874.50     1112.04     95.83 o 
   0  20  10       85.68       25.79     27.06 o 
   1  20  10       20.36       53.38     20.84 o 
   2  20  10      200.73      250.77     78.53 o 
   3  20  10      526.77      604.65    104.56 o 
   4  20  10       13.77       -0.51     25.86 o 
  -6  21  10      230.34      334.22     73.50 o 
  -5  21  10        3.51       27.23     20.82 o 
  -4  21  10       76.05       72.51     26.03 o 
  -3  21  10        3.08        4.03     27.10 o 
  -2  21  10      472.04      614.55     76.87 o 
  -1  21  10       50.72      140.85     72.07 o 
   0  21  10       17.91       26.11     19.56 o 
   1  21  10      107.89        8.63     38.92 o 
   2  21  10      157.49      373.31     95.55 o 
   3  21  10      115.94      173.31     54.82 o 
   4  21  10      109.32      109.40     41.14 o 
  -5  22  10       18.43        4.46     23.06 o 
  -4  22  10      497.99      590.28     87.10 o 
  -3  22  10       13.05        9.37     12.59 o 
  -2  22  10       11.92       25.41     28.34 o 
  -1  22  10      135.22      115.96     61.99 o 
   0  22  10      115.14       60.24     28.80 o 
   1  22  10       55.78       33.35     37.51 o 
   2  22  10      519.39      807.57    140.79 o 
   3  22  10       64.97      104.48     52.13 o 
  -5  23  10       57.34       43.28     30.13 o 
  -4  23  10       15.17       11.71     11.87 o 
  -3  23  10      378.82      492.12    102.81 o 
  -2  23  10       33.89       20.80     41.23 o 
  -1  23  10       57.45       90.32     56.99 o 
   0  23  10       27.54       -5.50     32.18 o 
   1  23  10      335.19      129.44     61.51 o 
   2  23  10        1.15      135.84     64.89 o 
   3  23  10       50.84       77.29     43.39 o 
  -4  24  10      133.56      159.30     65.38 o 
  -3  24  10        1.34       11.49     20.29 o 
  -2  24  10        7.82        5.30     21.82 o 
  -1  24  10      232.01      316.24     89.13 o 
   0  24  10      207.54       44.17     41.08 o 
   1  24  10       22.01       -6.08     38.24 o 
   2  24  10       44.19      118.49     81.14 o 
  -3  25  10        0.18      -13.51     13.51 o 
  -2  25  10       70.94      148.67     74.21 o 
  -1  25  10       11.51       42.72     41.64 o 
   0  25  10      175.69      112.84     87.05 o 
   1  25  10        2.12      -22.74     46.70 o 
  -1  26  10        1.52        3.02     72.91 o 
  -9   0  11      653.73      658.21    153.69 o 
  -7   0  11      335.77      412.97     91.65 o 
  -5   0  11     1483.98     1557.94    158.01 o 
  -3   0  11     8672.05     8844.31    304.69 o 
  -1   0  11      479.95      472.74     72.98 o 
   1   0  11      123.63      174.73     29.71 o 
   3   0  11        0.57       55.58     55.25 o 
   5   0  11     1296.32     1362.27    282.47 o 
   7   0  11      201.17      237.61    138.93 o 
  -9   1  11      121.41      102.71     23.03 o 
  -8   1  11      815.58      539.42     89.79 o 
  -7   1  11      758.13      669.67     75.61 o 
  -6   1  11       94.67      132.83     31.94 o 
  -5   1  11      569.81      545.38     64.38 o 
  -4   1  11     2317.53     2459.64    134.71 o 
  -3   1  11       66.44      207.15     39.26 o 
  -2   1  11      779.18      766.46     53.30 o 
  -1   1  11     1263.55      981.57     76.24 o 
   0   1  11     2159.04     1794.11     69.83 o 
   1   1  11      636.77      593.82     44.44 o 
   2   1  11     2067.60     2025.96    123.10 o 
   3   1  11     1392.07     1614.94    144.42 o 
   4   1  11      146.38      123.40     44.53 o 
   5   1  11        0.37       12.31     20.28 o 
   6   1  11       18.33       31.56     46.39 o 
   7   1  11      135.06      202.20     89.99 o 
  -9   2  11        7.07       -7.74     22.07 o 
  -8   2  11       18.24       -0.67      9.23 o 
  -7   2  11       96.00       64.54     23.67 o 
  -6   2  11      406.00      427.28     58.84 o 
  -5   2  11        1.18       -5.14     22.81 o 
  -4   2  11       59.57       49.88     21.38 o 
  -3   2  11      109.86      141.27     25.89 o 
  -2   2  11     1607.30     1591.21     87.86 o 
  -1   2  11      932.00      757.09     66.63 o 
   0   2  11       27.20       27.90     20.94 o 
   1   2  11       19.10       -6.95     13.07 o 
   2   2  11     4532.33     4599.64    187.07 o 
   3   2  11        1.77       50.11     31.18 o 
   4   2  11      241.32      235.53     67.45 o 
   5   2  11       53.58       68.15     32.47 o 
   6   2  11       28.89       40.03     39.87 o 
   7   2  11       81.32      124.21     70.19 o 
  -9   3  11        8.57       17.06     37.16 o 
  -8   3  11        3.37      -36.35     36.35 o 
  -7   3  11        4.31      -15.04     21.96 o 
  -6   3  11        3.51       23.10     23.16 o 
  -5   3  11      662.35      554.44     64.40 o 
  -4   3  11      690.95      751.83     65.83 o 
  -3   3  11     1000.35      955.55     83.95 o 
  -2   3  11      487.16      440.56     46.75 o 
  -1   3  11      295.65      271.67     38.45 o 
   0   3  11      351.12      423.84     41.31 o 
   1   3  11      352.74      351.07     39.99 o 
   2   3  11        1.32      -19.24     31.89 o 
   3   3  11      938.95     1175.72    137.03 o 
   4   3  11      867.73      948.07    132.62 o 
   5   3  11       10.11       21.82     40.29 o 
   6   3  11       90.94      136.48     71.20 o 
   7   3  11        9.35       37.84     31.52 o 
  -9   4  11      596.98      583.01     93.79 o 
  -8   4  11       85.78       43.61     24.18 o 
  -7   4  11       93.71       43.79     23.81 o 
  -6   4  11       16.91       42.40     25.10 o 
  -5   4  11     1365.72     1500.42     90.62 o 
  -4   4  11     1130.87     1220.34     91.26 o 
  -3   4  11       90.18       78.53     33.43 o 
  -2   4  11       14.47       -3.94      8.19 o 
  -1   4  11      134.76      131.71     29.43 o 
   0   4  11      547.75      495.66     43.91 o 
   1   4  11     4363.02     4909.02    162.29 o 
   2   4  11     1141.39     1292.91    105.13 o 
   3   4  11     1349.00     1444.22    151.58 o 
   4   4  11      848.97      936.14    130.61 o 
   5   4  11      134.16      157.39     54.17 o 
   6   4  11       27.10        9.86     23.94 o 
   7   4  11       26.83       57.42     44.28 o 
  -9   5  11      224.40      253.10     59.23 o 
  -8   5  11      131.80       50.10     35.42 o 
  -7   5  11       34.97       14.35     18.99 o 
  -6   5  11      746.63      586.38    123.78 o 
  -5   5  11       91.83       66.05     25.42 o 
  -4   5  11      117.31      147.21     35.70 o 
  -3   5  11     4244.67     4362.31    175.21 o 
  -2   5  11       41.33       65.94     19.36 o 
  -1   5  11      156.06       85.23     21.12 o 
   0   5  11     3234.45     3071.47    123.42 o 
   1   5  11      440.87      407.76     36.37 o 
   2   5  11       43.45      -19.52     24.42 o 
   3   5  11      456.22      486.46     86.32 o 
   4   5  11       29.88       23.79     20.14 o 
   5   5  11       25.58       18.42     23.00 o 
   6   5  11        2.19       37.45     49.77 o 
   7   5  11      159.14      181.46     80.74 o 
  -9   6  11       43.91       26.43     28.22 o 
  -8   6  11      477.92      464.13     78.86 o 
  -7   6  11        0.46       -2.27     16.49 o 
  -6   6  11       25.55       21.38     10.66 o 
  -5   6  11        4.71       79.03     42.58 o 
  -4   6  11      351.32      350.55     63.11 o 
  -3   6  11      335.53      325.31     51.61 o 
  -2   6  11      593.44      653.05     64.42 o 
  -1   6  11       72.78       64.14     30.76 o 
   0   6  11      301.05      278.08     72.19 o 
   1   6  11     1262.10     1358.00     91.60 o 
   2   6  11      793.18      687.58     72.96 o 
   3   6  11     1121.66     1052.49    127.52 o 
   4   6  11      185.89      178.03     55.14 o 
   5   6  11        0.26       -3.89      6.61 o 
   6   6  11      796.91      992.76    150.38 o 
   7   6  11       37.53       50.05     41.62 o 
  -9   7  11        9.66      -16.57     37.62 o 
  -8   7  11      654.90      665.98     87.77 o 
  -7   7  11      216.17       91.99     52.16 o 
  -6   7  11       88.97      106.77     33.99 o 
  -5   7  11      513.80      591.86     74.86 o 
  -4   7  11      137.74      157.41     50.62 o 
  -3   7  11       40.83       22.83     31.52 o 
  -2   7  11        2.96       23.41     15.07 o 
  -1   7  11        7.68       16.00     16.59 o 
   0   7  11     4028.56     4085.78    170.90 o 
   1   7  11     1417.94     1299.98     91.77 o 
   2   7  11       23.19      -16.48     22.80 o 
   3   7  11       30.94       64.77     40.70 o 
   4   7  11      515.39      654.44    106.84 o 
   5   7  11       59.39       38.16     36.75 o 
   6   7  11      157.02      267.32     76.30 o 
   7   7  11       30.66       42.94     46.25 o 
  -9   8  11      186.13      201.98     48.46 o 
  -8   8  11      161.57      197.03     52.20 o 
  -7   8  11        1.31       20.84     32.00 o 
  -6   8  11       61.62       76.52     28.12 o 
  -5   8  11      224.25      164.47     61.08 o 
  -4   8  11      215.33      147.82     36.43 o 
  -3   8  11       63.56       73.54     32.02 o 
  -2   8  11     1778.26     1313.04    181.77 o 
  -1   8  11     4352.56     4178.66    162.19 o 
   0   8  11      511.33      367.12     47.97 o 
   1   8  11      890.86      596.77     92.57 o 
   2   8  11       80.85       43.57     14.08 o 
   3   8  11       23.13       -4.36     37.49 o 
   4   8  11      485.78      610.17    102.49 o 
   5   8  11      915.15     1061.16    145.17 o 
   6   8  11       82.63      121.86     51.26 o 
  -8   9  11        0.14       12.81     23.07 o 
  -7   9  11     1216.90     1235.04    124.52 o 
  -6   9  11        2.66       67.91     33.63 o 
  -5   9  11      122.22      155.32     41.17 o 
  -4   9  11       86.80      109.35     35.78 o 
  -3   9  11       47.54       93.68     41.56 o 
  -2   9  11     1051.68      873.35     80.94 o 
  -1   9  11     4415.88     3918.16    170.47 o 
   0   9  11      634.12      451.88     93.49 o 
   1   9  11      461.35      423.50     47.51 o 
   2   9  11       29.52       28.57     22.49 o 
   3   9  11      260.69      238.01     58.58 o 
   4   9  11      170.97      229.31     58.13 o 
   5   9  11       54.48       54.82     32.80 o 
   6   9  11       35.75       61.13     56.00 o 
  -8  10  11       38.70       16.93     23.36 o 
  -7  10  11       52.76      105.46     42.03 o 
  -6  10  11     1419.91     1734.21    139.87 o 
  -5  10  11      203.89      191.43     50.66 o 
  -4  10  11       11.15       33.18     44.41 o 
  -3  10  11     1550.28     1841.81    148.47 o 
  -2  10  11     1106.04      993.56     77.17 o 
  -1  10  11       27.40       49.60     19.76 o 
   0  10  11      577.91      584.58     67.15 o 
   1  10  11      179.75      222.06     44.10 o 
   2  10  11      813.18      854.34     75.19 o 
   3  10  11      206.47      126.47     45.84 o 
   4  10  11       10.92       16.25     49.41 o 
   5  10  11      337.44      410.47     86.50 o 
   6  10  11       51.48       71.16     56.33 o 
  -8  11  11      396.53      451.50     98.78 o 
  -7  11  11       41.95       71.85     34.62 o 
  -6  11  11        5.90       55.10     37.10 o 
  -5  11  11      970.41     1121.48    113.03 o 
  -4  11  11      519.42      657.42     82.33 o 
  -3  11  11      448.58      440.32     72.13 o 
  -2  11  11       35.39       13.26     13.73 o 
  -1  11  11       59.45       31.62     12.30 o 
   0  11  11     2452.93     2063.55    121.57 o 
   1  11  11      314.31      335.89     53.92 o 
   2  11  11      377.23      321.41     43.48 o 
   3  11  11      146.65       90.98     43.24 o 
   4  11  11      505.78      563.65     88.57 o 
   5  11  11       12.50       -1.60     27.80 o 
   6  11  11      194.29      105.30     69.18 o 
  -8  12  11        3.94       -8.27     50.66 o 
  -7  12  11      121.91      181.33     56.27 o 
  -6  12  11      109.55      137.91     60.89 o 
  -5  12  11      189.91      255.04     57.35 o 
  -4  12  11      105.23       72.16     36.10 o 
  -3  12  11       25.32       51.24     33.99 o 
  -2  12  11       33.63       38.13     24.71 o 
  -1  12  11      216.00      270.68     39.50 o 
   0  12  11       74.47       61.60     31.95 o 
   1  12  11     3314.58     3451.68    156.86 o 
   2  12  11      230.51      225.24     35.29 o 
   3  12  11        2.61       -0.18     24.06 o 
   4  12  11       30.70      -13.18    112.04 o 
   5  12  11       92.14       23.20     33.10 o 
   6  12  11        9.81      -19.74     29.69 o 
  -8  13  11      203.83      282.07     72.28 o 
  -7  13  11      221.87      285.51     77.21 o 
  -6  13  11      356.46      433.08     65.23 o 
  -5  13  11      798.87      875.65    101.76 o 
  -4  13  11       37.98       10.66     29.95 o 
  -3  13  11      528.81      506.02     60.78 o 
  -2  13  11       57.41       47.28     32.83 o 
  -1  13  11      117.65      121.15     30.02 o 
   0  13  11       14.46        6.06     16.21 o 
   1  13  11       86.48      102.02     29.37 o 
   2  13  11        0.02       -6.31     10.44 o 
   3  13  11      734.42      718.66     86.77 o 
   4  13  11        0.77      -12.64     12.64 o 
   5  13  11       95.14       21.56     25.36 o 
   6  13  11        9.37       24.02     24.54 o 
  -8  14  11      161.18      150.84     42.33 o 
  -7  14  11      116.20      155.36     65.08 o 
  -6  14  11      371.00      464.34     69.90 o 
  -5  14  11      216.38      330.48     57.17 o 
  -4  14  11        0.69       -0.37     18.56 o 
  -3  14  11       15.86       32.64     33.15 o 
  -2  14  11     1190.26     1104.23    110.26 o 
  -1  14  11      150.82      117.32     26.49 o 
   0  14  11       72.87       48.23     24.91 o 
   1  14  11      251.13      233.03     58.16 o 
   2  14  11      294.40      211.53     42.55 o 
   3  14  11      111.86       81.78     21.89 o 
   4  14  11      238.03      161.66     93.67 o 
   5  14  11       61.00        5.06     29.71 o 
   6  14  11       81.80       20.76     43.83 o 
  -7  15  11       35.69       77.07     10.46 o 
  -6  15  11      403.91      572.62     94.47 o 
  -5  15  11       95.05       43.55     31.82 o 
  -4  15  11      149.56      185.01     50.04 o 
  -3  15  11        7.82       37.05     21.87 o 
  -2  15  11        4.79       -1.86     21.68 o 
  -1  15  11      236.45      278.99     41.30 o 
   0  15  11      987.51      825.96    135.30 o 
   1  15  11        3.56       15.42     72.73 o 
   2  15  11        0.20       -2.10     33.77 o 
   3  15  11        0.05      -20.63     20.63 o 
   4  15  11      175.62      115.67     25.59 o 
   5  15  11      163.65      109.13     47.66 o 
  -7  16  11       82.91       93.37     37.58 o 
  -6  16  11        1.61       53.22     26.21 o 
  -5  16  11       38.59       29.52     24.69 o 
  -4  16  11        4.36      -23.50     23.50 o 
  -3  16  11       38.97       46.44     24.07 o 
  -2  16  11      419.02      407.94     45.88 o 
  -1  16  11      324.75      351.26     61.20 o 
   0  16  11      326.83      235.74     51.53 o 
   1  16  11        3.78       49.48     47.35 o 
   2  16  11       74.13       96.70     36.04 o 
   3  16  11       93.00       82.34     30.58 o 
   4  16  11      126.06       82.43     25.09 o 
   5  16  11       13.60      -20.43     46.28 o 
  -7  17  11      214.86      335.80     75.64 o 
  -6  17  11       74.34      138.85     47.92 o 
  -5  17  11      146.93      136.41     42.57 o 
  -4  17  11       12.65        9.38     22.60 o 
  -3  17  11      529.96      722.23     74.07 o 
  -2  17  11      212.21      179.48     32.71 o 
  -1  17  11      156.10      173.76     35.49 o 
   0  17  11      407.45      230.64     84.54 o 
   1  17  11     1147.89     1313.60    128.56 o 
   2  17  11        5.89       -8.19     17.04 o 
   3  17  11      598.91      676.94     91.57 o 
   4  17  11       19.51      -19.57     19.57 o 
   5  17  11        9.08      -49.20     49.20 o 
  -6  18  11      102.28      136.31     43.57 o 
  -5  18  11      230.16      298.67     57.74 o 
  -4  18  11      224.51      241.32     45.88 o 
  -3  18  11      546.10      705.73     88.35 o 
  -2  18  11      216.52      180.31     45.69 o 
  -1  18  11       11.50       69.16     36.34 o 
   0  18  11       66.59       15.95     23.53 o 
   1  18  11      185.05      328.36     87.63 o 
   2  18  11      729.68      873.26    143.02 o 
   3  18  11       29.48        6.55     35.68 o 
   4  18  11        0.04      -28.05     28.05 o 
  -6  19  11        6.96       23.44     21.58 o 
  -5  19  11       39.60       72.83     43.84 o 
  -4  19  11      452.20      568.51     80.94 o 
  -3  19  11        0.44       35.35     28.26 o 
  -2  19  11       59.25       57.87     32.18 o 
  -1  19  11      261.95      322.01     63.82 o 
   0  19  11      104.41      103.44     13.10 o 
   1  19  11       13.66       33.50     20.48 o 
   2  19  11      266.89      324.63     87.47 o 
   3  19  11        0.27       -8.44     45.08 o 
   4  19  11      173.85      160.10     47.26 o 
  -6  20  11      222.67      363.29     80.80 o 
  -5  20  11       67.11      114.54     46.39 o 
  -4  20  11       15.78       12.48     23.58 o 
  -3  20  11       95.30      154.76     52.92 o 
  -2  20  11      117.02      192.85     59.38 o 
  -1  20  11      378.73      473.24     87.71 o 
   0  20  11      134.33       22.21     39.93 o 
   1  20  11        9.45      -15.05     16.21 o 
   2  20  11      719.75     1092.60    161.03 o 
   3  20  11        0.64       10.31     31.46 o 
   4  20  11        0.49        3.01     17.56 o 
  -5  21  11      121.12      190.71     58.11 o 
  -4  21  11      124.21      106.02     35.07 o 
  -3  21  11      228.60      340.15     78.33 o 
  -2  21  11        0.81       49.34     30.99 o 
  -1  21  11      230.93      307.74     74.71 o 
   0  21  11        6.46      -11.61     25.99 o 
   1  21  11       12.67      -30.42     30.42 o 
   2  21  11      117.13      211.13     79.39 o 
   3  21  11      337.07      456.83     95.83 o 
  -5  22  11       64.50       60.16     45.10 o 
  -4  22  11       10.99      -20.69     20.69 o 
  -3  22  11      154.85      152.75     41.19 o 
  -2  22  11      181.44      162.00     66.86 o 
  -1  22  11       64.34       64.22     29.74 o 
   0  22  11       44.32        1.29     18.76 o 
   1  22  11      270.25       73.59     86.74 o 
   2  22  11        9.40       57.02     82.22 o 
   3  22  11       13.12       33.49     34.73 o 
  -4  23  11      192.22      159.11     48.35 o 
  -3  23  11        1.63       46.50     28.49 o 
  -2  23  11       26.26       26.88     42.54 o 
  -1  23  11        8.60       26.43     24.37 o 
   0  23  11      303.11      199.15     76.76 o 
   1  23  11       10.32       26.35     27.14 o 
   2  23  11       18.70       47.44     62.98 o 
  -3  24  11       13.01       -7.53     17.98 o 
  -2  24  11      152.11      176.00     97.41 o 
  -1  24  11       11.41      -21.12     50.45 o 
   0  24  11        8.01      -14.56     15.80 o 
   1  24  11       26.25      -12.88     36.26 o 
  -2  25  11        3.07       -7.89      8.92 o 
  -1  25  11       63.91       61.65     53.25 o 
   0  25  11       30.74        0.70     21.76 o 
  -8   0  12      662.81      463.06    154.74 o 
  -6   0  12      191.44      152.40     64.32 o 
  -4   0  12      106.42      184.35     64.94 o 
  -2   0  12      284.24      304.22     45.31 o 
   0   0  12     1068.93     1403.49     94.32 o 
   2   0  12       11.36       39.42     37.91 o 
   4   0  12       60.99      159.59     84.17 o 
   6   0  12       20.51       37.91     54.09 o 
  -9   1  12       95.87       28.33     25.07 o 
  -8   1  12       98.47       81.45     33.02 o 
  -7   1  12       17.71       27.02     19.14 o 
  -6   1  12      286.40      253.27     50.20 o 
  -5   1  12        3.84       28.37     21.74 o 
  -4   1  12      389.87      383.88     61.39 o 
  -3   1  12      537.17      536.39     47.66 o 
  -2   1  12      768.60      690.46     49.02 o 
  -1   1  12       16.47       -5.19     12.97 o 
   0   1  12        1.61       29.61     20.24 o 
   1   1  12        0.59       34.43     11.14 o 
   2   1  12     1518.94     1628.51    114.77 o 
   3   1  12      414.17      560.17     88.80 o 
   4   1  12       74.88       31.77     40.45 o 
   5   1  12      107.05       88.96     55.22 o 
   6   1  12      194.10      245.84     95.78 o 
   7   1  12       24.39       86.90     60.84 o 
  -9   2  12       39.36        3.57     21.12 o 
  -8   2  12       41.03       27.61     25.47 o 
  -7   2  12      892.21      793.13    134.20 o 
  -6   2  12      533.83      512.20     92.99 o 
  -5   2  12      404.52      357.31     53.62 o 
  -4   2  12      392.65      354.88     50.11 o 
  -3   2  12     1678.94     1847.90    100.05 o 
  -2   2  12      685.90      704.59     63.33 o 
  -1   2  12       53.87       49.76     12.60 o 
   0   2  12     1858.29     1646.18     88.71 o 
   1   2  12     1550.71     1531.38     74.26 o 
   2   2  12      971.14     1034.16     90.11 o 
   3   2  12      935.41     1071.07    122.79 o 
   4   2  12       31.81       45.00     25.95 o 
   5   2  12      156.53      216.91     72.20 o 
   6   2  12      180.13      202.22     81.34 o 
   7   2  12       65.24      151.65     76.94 o 
  -9   3  12      258.38      141.50     31.75 o 
  -8   3  12      133.43       64.65     31.59 o 
  -7   3  12        6.56       54.49     20.16 o 
  -6   3  12        4.71       29.28     31.22 o 
  -5   3  12      702.15      638.21     72.23 o 
  -4   3  12      121.47      155.05     36.80 o 
  -3   3  12      162.69      283.84     41.38 o 
  -2   3  12      486.15      376.06     44.05 o 
  -1   3  12      297.70      338.41     43.66 o 
   0   3  12      340.85      335.25     36.02 o 
   1   3  12      779.27      682.17     47.64 o 
   2   3  12      629.77      609.99     66.95 o 
   3   3  12     1354.17     1435.77    157.36 o 
   4   3  12      109.40      157.50     58.64 o 
   5   3  12      209.54      306.53     84.73 o 
   6   3  12        5.52      -18.69     18.69 o 
  -9   4  12      200.05      121.49     46.53 o 
  -8   4  12        9.56       36.06     30.04 o 
  -7   4  12      104.46       72.83     22.70 o 
  -6   4  12      351.90      212.28     92.57 o 
  -5   4  12       23.57       -5.84     21.55 o 
  -4   4  12      659.96      835.67     83.93 o 
  -3   4  12      415.18      408.48     56.28 o 
  -2   4  12      951.37      916.78     70.19 o 
  -1   4  12       29.40       27.77     21.23 o 
   0   4  12      334.78      242.12     31.61 o 
   1   4  12      181.13      178.90     31.49 o 
   2   4  12       54.36       65.47     28.36 o 
   3   4  12        6.23       19.32     24.69 o 
   4   4  12     1886.02     2115.69    200.68 o 
   5   4  12        1.22        7.96     18.74 o 
   6   4  12       71.21       44.62     51.49 o 
  -9   5  12      127.88      100.31     33.93 o 
  -8   5  12     1187.10     1185.88    128.85 o 
  -7   5  12        0.17       43.74     22.04 o 
  -6   5  12      133.33      149.66     64.87 o 
  -5   5  12      122.29       93.65     36.00 o 
  -4   5  12     2854.57     3093.96    150.20 o 
  -3   5  12       47.04      128.45     35.13 o 
  -2   5  12     1111.03     1212.72     90.73 o 
  -1   5  12      573.60      647.83     72.22 o 
   0   5  12       41.30       32.77     28.95 o 
   1   5  12       70.31       89.81     29.94 o 
   2   5  12     2551.09     2564.82    137.26 o 
   3   5  12       70.17       87.33     40.26 o 
   4   5  12       41.80       30.04     28.19 o 
   5   5  12       44.67       61.01     39.90 o 
   6   5  12      265.18      334.77     92.49 o 
  -9   6  12      267.91      193.83     61.36 o 
  -8   6  12        1.43       12.60     26.12 o 
  -7   6  12     1244.00     1266.00    126.53 o 
  -6   6  12      235.36      263.21     58.92 o 
  -5   6  12       64.26       88.57     47.63 o 
  -4   6  12        9.49        5.45     24.72 o 
  -3   6  12     1487.20     1447.10    108.56 o 
  -2   6  12      648.32      642.13     66.57 o 
  -1   6  12       40.65       80.51     29.93 o 
   0   6  12       28.12       14.66     13.73 o 
   1   6  12     3835.46     4011.77    166.89 o 
   2   6  12        1.56      -15.49     17.80 o 
   3   6  12      344.52      295.03     67.24 o 
   4   6  12      262.40      287.42     75.32 o 
   5   6  12      462.74      489.76    104.57 o 
   6   6  12       14.61      116.19     54.39 o 
  -8   7  12       93.47       85.44     31.49 o 
  -7   7  12       70.74      133.94     44.62 o 
  -6   7  12       97.38      164.59     52.41 o 
  -5   7  12      547.15      810.39    105.99 o 
  -4   7  12      558.55      503.54     82.17 o 
  -3   7  12       88.25      182.83     49.59 o 
  -2   7  12      135.78       86.56     17.92 o 
  -1   7  12     1694.13     1847.53    120.21 o 
   0   7  12     1566.63     1718.27    114.47 o 
   1   7  12      308.96      354.64     52.35 o 
   2   7  12      293.13      324.52     46.06 o 
   3   7  12      327.61      229.84     48.64 o 
   4   7  12       24.47       43.38     18.79 o 
   5   7  12      320.95      402.42     92.96 o 
   6   7  12      241.55      322.17     92.26 o 
  -8   8  12       96.04       85.25     44.89 o 
  -7   8  12      101.64       79.63     35.15 o 
  -6   8  12     1213.59     1525.92    136.22 o 
  -5   8  12        0.08       17.32     30.75 o 
  -4   8  12       16.86       13.99     18.48 o 
  -3   8  12        1.91       16.85     31.49 o 
  -2   8  12      260.66      237.85     48.14 o 
  -1   8  12      813.49      888.23     80.14 o 
   0   8  12     3492.51     3498.11    166.84 o 
   1   8  12       13.84       27.15     25.32 o 
   2   8  12       96.90      110.79     19.91 o 
   3   8  12        1.47      -15.29     27.73 o 
   4   8  12      455.63      569.35    101.50 o 
   5   8  12       65.95      121.39     56.84 o 
   6   8  12       96.84      229.21    120.56 o 
  -8   9  12      257.20      325.48     62.44 o 
  -7   9  12      188.23      233.75     50.70 o 
  -6   9  12      581.30      734.26     95.65 o 
  -5   9  12      446.01      539.79     79.86 o 
  -4   9  12        4.75       30.34     25.83 o 
  -3   9  12      157.54      115.82     40.05 o 
  -2   9  12       53.39       35.01     17.80 o 
  -1   9  12      688.37      658.99     79.61 o 
   0   9  12      117.57      113.37     28.80 o 
   1   9  12      329.82      328.98     49.23 o 
   2   9  12      482.04      510.64     60.07 o 
   3   9  12      396.17      425.57     62.35 o 
   4   9  12        1.93       -0.05     29.40 o 
   5   9  12       28.68       12.02     31.05 o 
   6   9  12      284.17      329.12    123.08 o 
  -8  10  12       78.41       97.72     48.11 o 
  -7  10  12      176.94      163.63     42.36 o 
  -6  10  12      116.97      155.87     40.20 o 
  -5  10  12      490.92      562.00     84.12 o 
  -4  10  12       33.37        2.07     36.77 o 
  -3  10  12      151.21      266.91     63.17 o 
  -2  10  12      152.10      156.76     39.77 o 
  -1  10  12       23.10       42.93     16.38 o 
   0  10  12      484.37      450.85     54.95 o 
   1  10  12      171.60      182.58     37.54 o 
   2  10  12        1.68       -2.65     16.38 o 
   3  10  12      320.60      320.91     47.74 o 
   4  10  12       17.81       31.37     44.08 o 
   5  10  12      206.88      257.32     96.34 o 
   6  10  12       11.97       28.19     75.83 o 
  -8  11  12       81.16       99.35     49.27 o 
  -7  11  12       39.39       94.92     47.28 o 
  -6  11  12      100.03      112.73     68.46 o 
  -5  11  12      763.16      867.33    105.32 o 
  -4  11  12      163.52      196.68     51.17 o 
  -3  11  12       60.45       28.96     17.19 o 
  -2  11  12       40.96       25.82     21.80 o 
  -1  11  12      327.73      307.15     48.26 o 
   0  11  12       86.10       52.82     40.19 o 
   1  11  12      818.12      900.07     87.63 o 
   2  11  12       23.68       15.10     16.18 o 
   3  11  12      275.39      317.08     46.78 o 
   4  11  12       21.25       18.91     38.74 o 
   5  11  12       12.78      -30.84     40.85 o 
   6  11  12        3.16       -0.83     51.94 o 
  -8  12  12       23.73       72.55     31.96 o 
  -7  12  12       20.70       27.65     44.12 o 
  -6  12  12        1.43        8.66     18.33 o 
  -5  12  12       16.94        8.48     17.20 o 
  -4  12  12      154.70      161.48     55.23 o 
  -3  12  12       38.11       34.24     16.81 o 
  -2  12  12      423.83      421.21     45.25 o 
  -1  12  12       68.03       46.79     17.06 o 
   0  12  12      487.82      275.60    111.07 o 
   1  12  12       98.30      195.67     38.14 o 
   2  12  12       25.65       20.34     10.46 o 
   3  12  12      261.19      169.65     42.55 o 
   4  12  12      461.53      431.64     96.02 o 
   5  12  12      213.97      149.61     70.81 o 
  -8  13  12      268.39      388.30     91.00 o 
  -7  13  12       89.39      129.02     49.68 o 
  -6  13  12      101.52       51.81     35.69 o 
  -5  13  12        3.48        8.44     15.72 o 
  -4  13  12       53.58       87.38     32.74 o 
  -3  13  12       15.67       -4.45     20.06 o 
  -2  13  12      550.58      573.14     55.89 o 
  -1  13  12       26.69       52.47      9.96 o 
   0  13  12      386.99      197.73     58.19 o 
   1  13  12        7.17       57.38     26.71 o 
   2  13  12      360.75      382.13     63.43 o 
   3  13  12       78.53       26.24     30.83 o 
   4  13  12        4.72      -46.18     46.18 o 
   5  13  12       15.25      -34.33     42.20 o 
  -7  14  12      243.07      324.05     72.28 o 
  -6  14  12      592.84      827.65     98.62 o 
  -5  14  12       14.37       34.57     12.69 o 
  -4  14  12      147.43      168.52     55.41 o 
  -3  14  12       18.09       20.73     25.22 o 
  -2  14  12      116.30      151.34     31.05 o 
  -1  14  12       74.32      108.09     29.01 o 
   0  14  12      347.54      197.09     66.74 o 
   1  14  12     1032.16     1163.81    120.20 o 
   2  14  12        4.99       16.64     25.71 o 
   3  14  12       20.86       -3.82     20.14 o 
   4  14  12      425.33      378.96     63.72 o 
   5  14  12        6.00      -31.17     42.72 o 
  -7  15  12      101.61      190.70     61.33 o 
  -6  15  12      209.92      218.22     73.92 o 
  -5  15  12      508.58      658.60     82.78 o 
  -4  15  12        0.04        3.03     29.10 o 
  -3  15  12       82.82       91.28     28.69 o 
  -2  15  12      507.15      577.07     64.74 o 
  -1  15  12     1256.15     1302.13     92.89 o 
   0  15  12       97.15       81.21     34.25 o 
   1  15  12        2.54       22.05     33.20 o 
   2  15  12       45.74       47.42     33.07 o 
   3  15  12      422.92      571.32     82.80 o 
   4  15  12        6.27      -18.83     41.78 o 
   5  15  12      133.34      116.72     48.98 o 
  -7  16  12      286.57      416.44     86.23 o 
  -6  16  12      229.34      306.82     72.58 o 
  -5  16  12      266.66      303.67     48.96 o 
  -4  16  12      254.93      303.36     52.53 o 
  -3  16  12      398.67      449.79     80.38 o 
  -2  16  12      195.97      186.32     38.99 o 
  -1  16  12      151.48      177.87     44.79 o 
   0  16  12      165.41       73.13     43.52 o 
   1  16  12      828.84     1033.72    116.37 o 
   2  16  12      285.70      310.27     63.14 o 
   3  16  12      253.62      209.41     45.56 o 
   4  16  12       24.00      -41.10     41.10 o 
   5  16  12       59.60       -6.89     29.65 o 
  -6  17  12       84.62      198.11     58.83 o 
  -5  17  12       21.45        7.37     33.72 o 
  -4  17  12      651.82      792.50     96.63 o 
  -3  17  12       33.95       97.31     39.77 o 
  -2  17  12      229.99      243.99     56.47 o 
  -1  17  12       70.57       79.15     25.54 o 
   0  17  12      142.48       12.12     21.70 o 
   1  17  12        0.01       11.76     40.17 o 
   2  17  12     1297.05     1587.19    192.19 o 
   3  17  12       48.15       38.32     20.76 o 
   4  17  12        4.55      -29.84     29.84 o 
  -6  18  12       83.98      201.56     62.41 o 
  -5  18  12        8.08       -5.68     38.19 o 
  -4  18  12       71.41      129.25     53.96 o 
  -3  18  12      623.51      953.92    122.24 o 
  -2  18  12        8.61       54.93     37.17 o 
  -1  18  12      184.00      128.28     57.48 o 
   0  18  12      199.34      117.39     62.73 o 
   1  18  12      254.24      213.90     70.94 o 
   2  18  12        9.19       62.00     54.50 o 
   3  18  12      191.57      221.91     60.62 o 
   4  18  12       51.27       43.78     27.86 o 
  -6  19  12       15.91       77.75     33.63 o 
  -5  19  12      179.77      120.22     63.32 o 
  -4  19  12       47.51       16.17     26.83 o 
  -3  19  12       54.33      122.92     45.43 o 
  -2  19  12       49.66       45.27     37.31 o 
  -1  19  12      331.14      452.44     83.84 o 
   0  19  12      172.84       98.94     28.34 o 
   1  19  12       82.31       91.05     63.33 o 
   2  19  12       69.59      122.12     67.89 o 
   3  19  12      265.35      295.97     74.35 o 
  -5  20  12       44.91       42.65     44.34 o 
  -4  20  12       72.88       77.23     40.98 o 
  -3  20  12      326.28      456.38     90.17 o 
  -2  20  12      211.16      396.05     84.42 o 
  -1  20  12       22.18       41.65     48.15 o 
   0  20  12       33.36      -15.27     26.96 o 
   1  20  12        5.55        3.78     40.13 o 
   2  20  12        2.45       62.77     56.59 o 
   3  20  12       57.77       85.58     43.94 o 
  -5  21  12        1.25      -25.71     25.71 o 
  -4  21  12        2.11        3.61     35.58 o 
  -3  21  12       12.61       14.83     25.32 o 
  -2  21  12      286.43      287.98     81.07 o 
  -1  21  12       52.99       48.84     38.94 o 
   0  21  12       44.46       12.17     15.08 o 
   1  21  12       72.85      -12.88     42.26 o 
   2  21  12      131.90      197.04     76.88 o 
  -4  22  12       23.99       13.99     24.34 o 
  -3  22  12        0.39        9.46     21.57 o 
  -2  22  12       17.59       -6.98     46.97 o 
  -1  22  12       91.34      134.26     69.60 o 
   0  22  12       37.41       15.76     23.02 o 
   1  22  12       23.56       30.93     67.13 o 
   2  22  12       15.69       92.64     65.70 o 
  -3  23  12        0.67       58.23     50.01 o 
  -2  23  12       44.11       48.20     47.21 o 
  -1  23  12       72.89      104.32     50.02 o 
   0  23  12        1.40       25.62     28.34 o 
   1  23  12        1.86      -39.58     61.34 o 
  -2  24  12        0.07        9.78     32.08 o 
  -1  24  12       31.73       65.94     50.57 o 
   0  24  12       11.29      -15.22     42.02 o 
  -9   0  13        4.86      -58.94     59.01 o 
  -7   0  13      415.04      468.31    146.39 o 
  -5   0  13       20.85       20.77     38.00 o 
  -3   0  13     1927.03     1915.83    150.54 o 
  -1   0  13      476.53      540.60     90.34 o 
   1   0  13      199.97      305.67     49.73 o 
   3   0  13     1163.72     1302.34    155.57 o 
   5   0  13      163.82      198.15    111.38 o 
  -9   1  13       22.63      -20.01     24.82 o 
  -8   1  13        7.80       -2.76     17.66 o 
  -7   1  13      839.41      671.18    153.55 o 
  -6   1  13       61.87      100.48     32.55 o 
  -5   1  13      547.64      519.42     67.00 o 
  -4   1  13       22.87       16.05     21.96 o 
  -3   1  13       14.41       25.01     24.85 o 
  -2   1  13      120.36       84.61     14.64 o 
  -1   1  13      415.34      387.38     51.77 o 
   0   1  13      453.23      492.49     49.13 o 
   1   1  13     1030.92     1019.74     63.80 o 
   2   1  13      414.09      365.96     52.36 o 
   3   1  13      178.57      135.09     53.63 o 
   4   1  13      104.87       99.37     45.41 o 
   5   1  13       33.44       81.88     49.34 o 
   6   1  13      155.63      230.83     96.77 o 
  -9   2  13        1.20      -23.06     28.45 o 
  -8   2  13      375.87      237.83     69.05 o 
  -7   2  13       31.12       78.86     32.00 o 
  -6   2  13       18.14       62.83     27.69 o 
  -5   2  13      435.80      382.70     48.57 o 
  -4   2  13      494.82      542.41     76.32 o 
  -3   2  13      156.46      121.18     29.51 o 
  -2   2  13       40.04       59.50     20.95 o 
  -1   2  13       26.20       25.62     16.15 o 
   0   2  13      219.63      226.60     33.28 o 
   1   2  13       34.53       37.44     16.96 o 
   2   2  13      781.88      790.08     70.90 o 
   3   2  13        8.47        8.21     34.24 o 
   4   2  13      286.68      389.65     89.28 o 
   5   2  13      248.67      332.12     90.83 o 
   6   2  13       74.19      110.42     69.70 o 
  -8   3  13       63.03       70.74     26.99 o 
  -7   3  13       23.20       53.32     35.85 o 
  -6   3  13      910.16     1008.10    109.81 o 
  -5   3  13       19.56       30.00     23.59 o 
  -4   3  13       48.46       35.90     20.43 o 
  -3   3  13      731.93      695.14     56.84 o 
  -2   3  13     2256.25     2181.74    118.12 o 
  -1   3  13     1070.32     1071.07     87.53 o 
   0   3  13     1294.35     1250.28     82.44 o 
   1   3  13       12.17       11.29     16.51 o 
   2   3  13     1055.06     1038.72     81.81 o 
   3   3  13      411.08      367.83     58.33 o 
   4   3  13      452.46      628.41    114.50 o 
   5   3  13      456.15      544.42    113.77 o 
   6   3  13       36.35      106.91     65.86 o 
  -8   4  13      145.20      125.42     48.08 o 
  -7   4  13      678.30      536.53    155.89 o 
  -6   4  13      176.92      132.76     64.67 o 
  -5   4  13      510.24      494.77     59.21 o 
  -4   4  13      386.28      377.99     53.82 o 
  -3   4  13      381.67      292.47     36.27 o 
  -2   4  13        3.49       -0.70     10.41 o 
  -1   4  13     1222.36     1222.27     94.45 o 
   0   4  13      199.51      243.69     31.51 o 
   1   4  13       47.02       95.63     25.84 o 
   2   4  13      165.36      135.23     19.78 o 
   3   4  13     1215.12     1237.36    118.04 o 
   4   4  13       17.07       20.35     25.15 o 
   5   4  13        3.93       53.04     53.72 o 
   6   4  13       19.36        0.33     32.19 o 
  -8   5  13        5.00       12.90     16.27 o 
  -7   5  13      592.44      468.96    118.05 o 
  -6   5  13     1040.28     1065.50    112.58 o 
  -5   5  13        2.65       27.71     33.39 o 
  -4   5  13        0.07       24.55     14.49 o 
  -3   5  13     1167.98     1322.39     77.41 o 
  -2   5  13        4.92       14.80     16.41 o 
  -1   5  13       73.54       64.10     18.56 o 
   0   5  13       54.25       83.55     25.75 o 
   1   5  13     1512.68     1642.13    111.43 o 
   2   5  13      253.83      198.39     22.00 o 
   3   5  13      210.16      127.63     27.31 o 
   4   5  13      209.59      261.37     74.29 o 
   5   5  13      589.11      804.45    137.17 o 
   6   5  13        5.01       33.80     40.29 o 
  -8   6  13      749.52      771.10    107.82 o 
  -7   6  13      107.90      174.23     48.12 o 
  -6   6  13       21.85       78.20     44.85 o 
  -5   6  13       14.21       22.21     31.07 o 
  -4   6  13     1707.98     1812.28    120.63 o 
  -3   6  13       36.02       56.88     27.16 o 
  -2   6  13      581.27      615.68     70.74 o 
  -1   6  13       22.98       59.43     36.39 o 
   0   6  13     1174.82     1060.44     81.99 o 
   1   6  13       30.80       92.59     28.88 o 
   2   6  13      631.64      589.24     65.85 o 
   3   6  13       26.46       18.10     33.32 o 
   4   6  13       80.98       56.75     42.77 o 
   5   6  13        2.07       67.07     47.79 o 
   6   6  13      458.47      577.74    120.38 o 
  -8   7  13        0.07       69.97     38.46 o 
  -7   7  13      455.17      502.83     85.25 o 
  -6   7  13      784.90      830.99     98.60 o 
  -5   7  13      130.73       73.84     55.82 o 
  -4   7  13      100.05      111.22     38.28 o 
  -3   7  13       53.22      113.81     40.21 o 
  -2   7  13      193.52      167.40     41.56 o 
  -1   7  13       47.80       24.30     23.94 o 
   0   7  13      882.86      545.21    164.05 o 
   1   7  13      700.61      832.18     80.40 o 
   2   7  13      721.41      686.07     73.31 o 
   3   7  13       25.44       -3.13     26.30 o 
   4   7  13      346.21      387.69     88.59 o 
   5   7  13       21.15       57.32     40.97 o 
   6   7  13        5.88       62.88     70.47 o 
  -8   8  13       45.44       57.91     27.09 o 
  -7   8  13      290.59      301.10     67.41 o 
  -6   8  13       11.61       26.60     26.26 o 
  -5   8  13     1698.11     1883.38    157.20 o 
  -4   8  13       20.55       16.50     32.04 o 
  -3   8  13      188.80      236.41     57.53 o 
  -2   8  13      152.17       82.27     56.21 o 
  -1   8  13     1386.48     1347.66     99.45 o 
   0   8  13        1.97       -6.92     24.94 o 
   1   8  13        8.20       24.63     23.97 o 
   2   8  13        0.14       14.10      9.41 o 
   3   8  13      978.44      992.86     94.64 o 
   4   8  13        0.14      -16.54     16.54 o 
   5   8  13      118.66       94.81     41.65 o 
   6   8  13       22.81        3.23     96.83 o 
  -8   9  13       52.65       41.56     47.89 o 
  -7   9  13       69.53       77.08     38.07 o 
  -6   9  13      143.56      100.28     47.98 o 
  -5   9  13      404.02      557.19     88.02 o 
  -4   9  13      641.03      680.31    104.64 o 
  -3   9  13       26.25       38.17     30.21 o 
  -2   9  13      793.11      827.07     92.64 o 
  -1   9  13       68.87       72.62     23.37 o 
   0   9  13        4.48       13.10     35.47 o 
   1   9  13      694.68      899.03     84.67 o 
   2   9  13       15.67        1.18     13.63 o 
   3   9  13      116.16       81.63     18.41 o 
   4   9  13      133.16       93.98     36.57 o 
   5   9  13      211.71      211.75     94.63 o 
  -8  10  13      189.30      175.15     62.37 o 
  -7  10  13        5.03       33.64     30.46 o 
  -6  10  13        5.03        0.80     26.12 o 
  -5  10  13        0.79        9.00     35.93 o 
  -4  10  13        4.27       13.90     31.50 o 
  -3  10  13       98.06       73.89     29.37 o 
  -2  10  13        5.86       22.81     22.34 o 
  -1  10  13       24.65       11.82     21.73 o 
   0  10  13      625.31      635.81     67.54 o 
   1  10  13        0.11       27.75     23.50 o 
   2  10  13      152.83      112.80     25.84 o 
   3  10  13       81.83       51.94     17.61 o 
   4  10  13      320.32      321.56     72.59 o 
   5  10  13       15.38       87.88     45.79 o 
  -8  11  13      108.76      161.70     59.48 o 
  -7  11  13       22.76       24.50     29.88 o 
  -6  11  13      308.21      174.44     64.02 o 
  -5  11  13       15.95       38.96     27.51 o 
  -4  11  13       72.43       53.04     43.95 o 
  -3  11  13      153.89      200.37     50.63 o 
  -2  11  13     1014.46     1140.19    106.98 o 
  -1  11  13      107.26      108.85     29.49 o 
   0  11  13        3.27       -7.18     12.08 o 
   1  11  13       60.57       68.41     29.44 o 
   2  11  13       42.43       60.00     21.76 o 
   3  11  13        0.40      -13.02     22.39 o 
   4  11  13      412.81      399.27     79.83 o 
   5  11  13       42.61       69.70     51.64 o 
  -7  12  13      167.26      214.21     50.64 o 
  -6  12  13       27.48       34.84     38.28 o 
  -5  12  13      156.73      216.28     55.26 o 
  -4  12  13       12.52       18.55     21.68 o 
  -3  12  13        2.00       10.03     19.45 o 
  -2  12  13       46.00       51.12     22.98 o 
  -1  12  13       14.25       15.79     21.17 o 
   0  12  13      338.55      214.97     33.74 o 
   1  12  13      236.93      290.79     48.85 o 
   2  12  13      212.82      249.53     52.42 o 
   3  12  13      305.30      288.44     54.19 o 
   4  12  13      184.96      129.31     28.58 o 
   5  12  13        4.05       29.69     32.89 o 
  -7  13  13       19.45       70.36     53.13 o 
  -6  13  13       13.33      -20.20     33.90 o 
  -5  13  13      231.04      283.24     69.14 o 
  -4  13  13      142.15      201.42     60.51 o 
  -3  13  13      278.83      325.39     73.84 o 
  -2  13  13      282.76      265.49     54.04 o 
  -1  13  13      587.30      478.37     84.41 o 
   0  13  13       20.81        3.74      8.48 o 
   1  13  13      316.48      376.77     67.68 o 
   2  13  13      501.55      541.75     80.21 o 
   3  13  13       63.98       15.09     22.03 o 
   4  13  13       12.82      -46.84     46.84 o 
   5  13  13      252.31      181.46     66.09 o 
  -7  14  13      378.54      442.17     75.35 o 
  -6  14  13       21.70       20.87     46.21 o 
  -5  14  13      242.06      224.38     55.58 o 
  -4  14  13      697.30      861.03    117.40 o 
  -3  14  13        3.85      -10.77     29.71 o 
  -2  14  13       14.54        5.06     15.39 o 
  -1  14  13      998.46     1059.96     95.50 o 
   0  14  13      391.60      354.52     57.50 o 
   1  14  13       25.10       -1.77     35.15 o 
   2  14  13       26.23       31.76     30.42 o 
   3  14  13      376.27      398.25     67.70 o 
   4  14  13       11.30      -13.56     45.36 o 
   5  14  13       20.25      -30.94     40.13 o 
  -7  15  13       10.31       62.56     28.67 o 
  -6  15  13      881.96     1147.04    118.80 o 
  -5  15  13       19.03        1.79     24.38 o 
  -4  15  13       20.23       71.49     39.72 o 
  -3  15  13       11.15       22.87     24.38 o 
  -2  15  13       18.63       23.72      8.55 o 
  -1  15  13        5.38       28.19     31.64 o 
   0  15  13      447.68      321.74     90.74 o 
   1  15  13      139.48      226.93     56.87 o 
   2  15  13      706.79      794.26    101.21 o 
   3  15  13      183.77      171.23     45.90 o 
   4  15  13      135.91       39.01     29.98 o 
  -6  16  13        0.03       34.97     52.47 o 
  -5  16  13      527.87      620.23     95.64 o 
  -4  16  13      356.55      449.14     85.59 o 
  -3  16  13       50.90      102.56     47.03 o 
  -2  16  13      166.22      150.20     45.73 o 
  -1  16  13      132.14      148.58     42.47 o 
   0  16  13      187.87       72.24     58.85 o 
   1  16  13       28.71       62.16     24.80 o 
   2  16  13      200.14      267.41     60.09 o 
   3  16  13      358.65      401.09     84.13 o 
   4  16  13        0.97      -32.01     32.01 o 
  -6  17  13       14.72       -8.92     58.80 o 
  -5  17  13      146.32      173.09     41.42 o 
  -4  17  13      158.13      151.01     53.15 o 
  -3  17  13      724.08      772.98    181.18 o 
  -2  17  13       74.63       51.15     40.78 o 
  -1  17  13        1.95        4.15     19.91 o 
   0  17  13       87.19       70.94     26.96 o 
   1  17  13      672.27      738.93    144.71 o 
   2  17  13        0.09       26.13     35.21 o 
   3  17  13       32.30       10.30     44.27 o 
   4  17  13       12.23        3.40     38.99 o 
  -6  18  13        9.86       -4.40     27.76 o 
  -5  18  13       62.01       39.98     27.13 o 
  -4  18  13      168.73      237.98     71.66 o 
  -3  18  13      185.13      199.25     72.38 o 
  -2  18  13       76.19       96.99     49.83 o 
  -1  18  13       48.58        9.52     34.00 o 
   0  18  13      138.80       51.31     65.43 o 
   1  18  13        8.77       13.12     48.76 o 
   2  18  13      174.56      303.67     76.47 o 
   3  18  13      184.65      238.74     66.63 o 
  -5  19  13        2.40        4.87     21.60 o 
  -4  19  13      191.07      201.41     65.12 o 
  -3  19  13       45.48       89.13     52.11 o 
  -2  19  13      549.52      695.47    178.30 o 
  -1  19  13       59.16       92.50     36.81 o 
   0  19  13        0.60      -20.88     26.94 o 
   1  19  13        7.60     -114.88    114.88 o 
   2  19  13       54.64      153.11     53.35 o 
   3  19  13       22.21       96.65     43.82 o 
  -5  20  13       13.88       21.29     35.36 o 
  -4  20  13       71.68      102.27     35.94 o 
  -3  20  13       83.85      137.79     44.82 o 
  -2  20  13        0.31       47.61     25.22 o 
  -1  20  13      166.75      167.95     99.45 o 
   0  20  13        4.66       -2.49     24.18 o 
   1  20  13       15.63      -13.48     55.37 o 
   2  20  13       62.54      204.11     77.85 o 
  -4  21  13       30.66       79.17     39.49 o 
  -3  21  13       39.29       36.72     28.83 o 
  -2  21  13       27.72       65.11     43.11 o 
  -1  21  13       15.36       76.94     52.83 o 
   0  21  13       12.05      -36.40     36.40 o 
   1  21  13       65.17       87.13     49.16 o 
   2  21  13       23.29       93.75     73.89 o 
  -3  22  13       90.73      139.60     66.72 o 
  -2  22  13        7.34       50.64     59.76 o 
  -1  22  13      125.18      195.68     65.43 o 
   0  22  13       98.28       60.37     43.36 o 
   1  22  13       29.81      -24.26     38.27 o 
  -2  23  13       51.32       45.81     48.54 o 
  -1  23  13       13.88       18.70     25.55 o 
   0  23  13       57.16       29.61     20.86 o 
  -8   0  14      377.73      199.43    156.22 o 
  -6   0  14      993.50      753.60    211.94 o 
  -4   0  14      164.19      197.99     45.85 o 
  -2   0  14      366.77      433.71     85.09 o 
   0   0  14      219.23      220.27     49.86 o 
   2   0  14     3133.14     3416.38    185.76 o 
   4   0  14        1.04       11.66     90.28 o 
   6   0  14      154.15      186.41    118.60 o 
  -8   1  14        1.15       47.05     32.77 o 
  -7   1  14      748.33      517.52    128.48 o 
  -6   1  14       47.86       66.94     31.98 o 
  -5   1  14        5.57       25.98     24.12 o 
  -4   1  14      796.63      826.68     88.92 o 
  -3   1  14     1083.15     1135.35     71.59 o 
  -2   1  14     1186.48     1126.86     94.54 o 
  -1   1  14      175.04      207.17     36.42 o 
   0   1  14      138.20      200.48     34.01 o 
   1   1  14      109.50      169.05     31.69 o 
   2   1  14      244.93      215.47     37.92 o 
   3   1  14      300.77      348.43     57.02 o 
   4   1  14      357.29      523.31    110.79 o 
   5   1  14       78.05       62.77     37.33 o 
   6   1  14        1.69       -9.51     27.91 o 
  -8   2  14       17.15       25.07     24.90 o 
  -7   2  14        1.22       66.33     30.28 o 
  -6   2  14      130.70       85.68     70.12 o 
  -5   2  14      898.27      710.93     87.25 o 
  -4   2  14        8.19        4.85     13.51 o 
  -3   2  14        1.60       28.76     13.47 o 
  -2   2  14       85.90      101.28     25.47 o 
  -1   2  14      833.19      828.21     79.24 o 
   0   2  14     1233.81     1392.31     89.56 o 
   1   2  14      271.04      323.71     44.85 o 
   2   2  14      190.51      224.01     30.35 o 
   3   2  14      146.68      101.99     45.69 o 
   4   2  14       37.91       24.83     30.61 o 
   5   2  14      402.86      546.78    115.80 o 
   6   2  14       54.20       60.35     43.81 o 
  -8   3  14      116.57      146.19     44.88 o 
  -7   3  14      408.79      321.89    114.79 o 
  -6   3  14      905.34      803.94    140.73 o 
  -5   3  14      223.83      236.99     49.53 o 
  -4   3  14        5.31       12.38     23.68 o 
  -3   3  14      443.55      476.40     61.27 o 
  -2   3  14       48.11       77.98     20.36 o 
  -1   3  14      458.19      438.01     58.30 o 
   0   3  14     1187.89     1339.98     90.41 o 
   1   3  14      294.15      288.23     32.82 o 
   2   3  14       49.44       34.49     17.93 o 
   3   3  14      257.72      162.46     50.72 o 
   4   3  14      237.36      204.05     64.69 o 
   5   3  14        5.95       32.48     44.78 o 
   6   3  14       28.60       89.95     70.30 o 
  -8   4  14       62.46      109.29     44.34 o 
  -7   4  14      325.37      190.48    108.64 o 
  -6   4  14     1095.52     1105.25    160.13 o 
  -5   4  14        1.81       -7.09     37.92 o 
  -4   4  14        1.08       17.49     27.88 o 
  -3   4  14        9.84       11.75     19.48 o 
  -2   4  14      795.63      950.08     96.90 o 
  -1   4  14      220.62      201.32     35.49 o 
   0   4  14        4.53       48.11     26.77 o 
   1   4  14       35.06       61.07     20.82 o 
   2   4  14      140.49      106.15     22.88 o 
   3   4  14        2.93       10.63     24.74 o 
   4   4  14      414.14      361.13     71.10 o 
   5   4  14       29.26       76.65     49.39 o 
  -8   5  14      436.03      440.09     83.31 o 
  -7   5  14      106.83      184.13     55.54 o 
  -6   5  14        4.28       23.72     54.35 o 
  -5   5  14      338.60      323.85     64.63 o 
  -4   5  14      525.80      624.85     77.01 o 
  -3   5  14       18.12       26.75     16.56 o 
  -2   5  14      288.80      271.31     53.04 o 
  -1   5  14      141.33      115.44     25.31 o 
   0   5  14      688.34      760.28     66.75 o 
   1   5  14       14.78       86.92     31.22 o 
   2   5  14       42.53       26.10     19.18 o 
   3   5  14      238.37      217.83     40.13 o 
   4   5  14       79.72       62.07     30.06 o 
   5   5  14       61.12       45.08     57.10 o 
  -8   6  14       24.14       28.05     30.02 o 
  -7   6  14      137.29      129.31     41.43 o 
  -6   6  14        1.36        1.62     32.93 o 
  -5   6  14      624.29      691.95    103.93 o 
  -4   6  14      370.63      420.62     62.22 o 
  -3   6  14      193.54      247.84     45.27 o 
  -2   6  14       28.07       30.88     23.78 o 
  -1   6  14      127.49      179.39     35.68 o 
   0   6  14       13.33       12.14     18.02 o 
   1   6  14      654.34      802.71     78.56 o 
   2   6  14        2.03        7.03     16.72 o 
   3   6  14      114.35      102.28     25.91 o 
   4   6  14      172.45      107.74     33.38 o 
   5   6  14      234.46      309.76     85.63 o 
  -8   7  14        0.23       50.39     33.12 o 
  -7   7  14      179.07      204.90     51.98 o 
  -6   7  14        2.34        7.59     39.78 o 
  -5   7  14      328.92      331.25     68.82 o 
  -4   7  14      407.29      492.38     87.73 o 
  -3   7  14      320.07      303.06     62.10 o 
  -2   7  14        1.59       23.59     23.14 o 
  -1   7  14      110.43      101.51     33.96 o 
   0   7  14       21.37       -5.22     26.85 o 
   1   7  14      229.21      311.78     52.08 o 
   2   7  14      241.79      251.12     44.31 o 
   3   7  14      346.54      386.01     58.20 o 
   4   7  14      170.27       97.43     37.25 o 
   5   7  14       22.74       80.94     41.86 o 
  -8   8  14       99.20       83.12     41.70 o 
  -7   8  14       35.74       53.05     28.83 o 
  -6   8  14      459.01      458.32     87.25 o 
  -5   8  14      472.04      419.09     78.28 o 
  -4   8  14        0.58       41.39     33.40 o 
  -3   8  14       47.47       47.31     14.15 o 
  -2   8  14      581.56      465.27     74.65 o 
  -1   8  14       59.63       34.30     23.67 o 
   0   8  14        6.75       -8.70     19.17 o 
   1   8  14      194.63      278.79     48.70 o 
   2   8  14      443.28      447.73     60.75 o 
   3   8  14       22.50        2.03     18.32 o 
   4   8  14        0.53        5.04     30.62 o 
   5   8  14        7.91       19.42     83.67 o 
  -8   9  14       38.44       37.61     53.38 o 
  -7   9  14       86.44       83.17     34.77 o 
  -6   9  14      206.27      240.09     46.52 o 
  -5   9  14       48.37       45.01     41.63 o 
  -4   9  14      884.55     1058.16    129.33 o 
  -3   9  14        5.43        4.48     24.61 o 
  -2   9  14      669.91      570.65     81.46 o 
  -1   9  14       78.34       78.17     32.17 o 
   0   9  14      117.93       85.77     26.15 o 
   1   9  14       44.10       46.73     26.70 o 
   2   9  14       77.50       39.24     22.93 o 
   3   9  14       48.84       15.59     22.54 o 
   4   9  14      827.97      814.69    120.70 o 
   5   9  14        9.10       14.20    110.30 o 
  -7  10  14       57.76       89.27     33.44 o 
  -6  10  14      104.80      142.13     45.81 o 
  -5  10  14      449.98      585.57     98.00 o 
  -4  10  14       52.77       62.26     36.62 o 
  -3  10  14      337.49      384.98     67.08 o 
  -2  10  14      141.42      201.76     46.82 o 
  -1  10  14      849.01      881.72     81.70 o 
   0  10  14       70.97       23.70     22.80 o 
   1  10  14        4.51       10.62     29.24 o 
   2  10  14      131.71      159.50     38.91 o 
   3  10  14      339.76      415.73     68.45 o 
   4  10  14        0.84      -23.50     31.05 o 
   5  10  14      457.22      514.14    120.61 o 
  -7  11  14      481.62      567.10     97.83 o 
  -6  11  14       16.44       -4.65     20.95 o 
  -5  11  14       23.04       16.86     32.52 o 
  -4  11  14        0.11       -1.26     39.40 o 
  -3  11  14      591.29      639.79     85.17 o 
  -2  11  14      118.11      145.57     43.45 o 
  -1  11  14        9.30       10.27     15.84 o 
   0  11  14       91.98       78.74     34.00 o 
   1  11  14      156.84      215.60     39.50 o 
   2  11  14      360.52      328.82     64.20 o 
   3  11  14      481.25      493.32     80.44 o 
   4  11  14       14.36      -38.77     40.06 o 
   5  11  14       36.11        7.73     23.96 o 
  -7  12  14        2.74       37.36     43.22 o 
  -6  12  14      221.77      206.54     53.23 o 
  -5  12  14      130.82      149.37     48.34 o 
  -4  12  14      479.54      534.81     88.78 o 
  -3  12  14      131.39      136.57     38.12 o 
  -2  12  14      386.83      383.49     65.05 o 
  -1  12  14      810.14      727.09     75.23 o 
   0  12  14       23.29       -0.34     28.57 o 
   1  12  14       23.19        8.95     24.40 o 
   2  12  14      561.19      740.39     97.59 o 
   3  12  14        1.86      -18.31     18.31 o 
   4  12  14       60.59       30.69     21.19 o 
  -7  13  14       39.66       77.22     44.55 o 
  -6  13  14      278.58      275.04     88.88 o 
  -5  13  14       28.76       68.86     39.31 o 
  -4  13  14      173.47      207.10     62.04 o 
  -3  13  14      256.72      226.30     47.60 o 
  -2  13  14       35.07       41.78     17.24 o 
  -1  13  14       41.52       61.86     24.59 o 
   0  13  14     1011.15     1008.12    115.69 o 
   1  13  14      686.99      724.89     89.75 o 
   2  13  14       10.55       -1.72     24.28 o 
   3  13  14        0.09       17.21     18.90 o 
   4  13  14      236.27      242.64     53.54 o 
  -7  14  14        0.77       32.94     32.13 o 
  -6  14  14      346.40      346.84     68.90 o 
  -5  14  14      797.35      889.82    127.81 o 
  -4  14  14       17.95      108.62     48.22 o 
  -3  14  14       48.65       41.24     21.21 o 
  -2  14  14       88.18       54.97     29.30 o 
  -1  14  14        3.95       25.98     20.89 o 
   0  14  14        4.65        5.57     35.00 o 
   1  14  14      433.53      579.91     84.41 o 
   2  14  14       14.74       28.23     15.34 o 
   3  14  14      217.76      288.06     65.43 o 
   4  14  14       46.90      -25.22     30.53 o 
  -6  15  14       13.09        0.79     30.61 o 
  -5  15  14      325.67      378.40     85.11 o 
  -4  15  14      260.16      255.43     71.41 o 
  -3  15  14      173.64      195.35     45.19 o 
  -2  15  14        0.28       10.17     36.39 o 
  -1  15  14       88.98       99.19     34.32 o 
   0  15  14       11.50      -13.02     29.93 o 
   1  15  14       76.65       39.03     21.34 o 
   2  15  14       28.46       77.14     29.46 o 
   3  15  14      377.56      466.69     81.54 o 
   4  15  14       13.17      -28.36     67.44 o 
  -6  16  14        7.51      -23.34     43.55 o 
  -5  16  14      114.80      149.28     46.05 o 
  -4  16  14        0.55       15.43     31.91 o 
  -3  16  14       11.87      -20.73     35.35 o 
  -2  16  14       64.97       79.51     28.87 o 
  -1  16  14        9.23       29.81     31.42 o 
   0  16  14        9.73        6.06     42.68 o 
   1  16  14      162.85      105.52     67.96 o 
   2  16  14      288.22      421.38     88.73 o 
   3  16  14       13.66       -4.44     19.86 o 
  -6  17  14       15.48       57.02     37.26 o 
  -5  17  14        1.81       38.62     35.70 o 
  -4  17  14      653.78      743.97    135.50 o 
  -3  17  14       94.44       80.16     33.30 o 
  -2  17  14        0.11      -22.47     44.73 o 
  -1  17  14       15.63       17.32     23.37 o 
   0  17  14       85.84        2.70     39.56 o 
   1  17  14       94.87       80.41     89.66 o 
   2  17  14      121.82      210.31     70.15 o 
   3  17  14       11.44        5.14     28.01 o 
  -5  18  14        3.15       29.83     29.38 o 
  -4  18  14        3.44       34.60     43.42 o 
  -3  18  14      493.78      489.75    118.92 o 
  -2  18  14       92.38      143.37     66.05 o 
  -1  18  14       37.79       49.87     41.67 o 
   0  18  14        7.15       26.47     23.74 o 
   1  18  14       32.80      -26.96     51.02 o 
   2  18  14      101.17      197.68     52.35 o 
  -5  19  14        9.66       14.49     23.22 o 
  -4  19  14       13.63       -0.76     29.84 o 
  -3  19  14       28.54       56.20     49.26 o 
  -2  19  14      133.03       45.60     59.53 o 
  -1  19  14       84.49       74.87     80.79 o 
   0  19  14        3.29      -41.64     41.64 o 
   1  19  14      170.10       63.78     37.22 o 
   2  19  14        2.45       50.06     47.21 o 
  -4  20  14       15.60       28.49     38.09 o 
  -3  20  14        1.72      116.50     57.70 o 
  -2  20  14       22.57       48.68     34.81 o 
  -1  20  14      173.18      188.26     79.65 o 
   0  20  14        3.43      -37.51     37.51 o 
   1  20  14       25.28      -36.94     36.94 o 
  -3  21  14       36.39      130.80     55.70 o 
  -2  21  14       37.21       50.94     38.92 o 
  -1  21  14       80.28      144.05     52.39 o 
   0  21  14      308.27      133.35    116.99 o 
  -2  22  14       88.70       85.61     49.02 o 
  -1  22  14       55.73      109.87     50.02 o 
  -7   0  15      785.88      525.74    271.47 o 
  -5   0  15       31.22       23.96     37.95 o 
  -3   0  15     1772.48     1893.65    181.02 o 
  -1   0  15       21.29       -1.01     34.89 o 
   1   0  15      179.50      161.60     54.74 o 
   3   0  15      161.59       59.65     63.97 o 
   5   0  15      276.83      417.14    172.87 o 
  -8   1  15      334.43      238.70     69.67 o 
  -7   1  15       52.66      117.61     42.71 o 
  -6   1  15       29.87      -19.97     32.40 o 
  -5   1  15      948.26      752.00    166.26 o 
  -4   1  15      198.59      228.04     40.96 o 
  -3   1  15       92.06      111.59     26.36 o 
  -2   1  15      155.67      140.54     24.41 o 
  -1   1  15      328.87      439.96     57.42 o 
   0   1  15      755.20      841.31     87.46 o 
   1   1  15      127.10       90.21     15.58 o 
   2   1  15      650.58      740.44     85.52 o 
   3   1  15      391.57      357.29     60.93 o 
   4   1  15        1.49      -35.17     35.17 o 
   5   1  15       28.76       30.84     29.69 o 
  -8   2  15       22.43       73.08     38.47 o 
  -7   2  15       22.68       58.73     47.03 o 
  -6   2  15     1322.34      774.92    318.10 o 
  -5   2  15       38.32       61.93     27.37 o 
  -4   2  15      942.37      964.99     93.07 o 
  -3   2  15       30.00       23.96     26.43 o 
  -2   2  15      665.58      706.10     77.55 o 
  -1   2  15        3.60      -10.54     22.35 o 
   0   2  15      933.59     1018.13     93.82 o 
   1   2  15       18.51        7.24     17.72 o 
   2   2  15       18.46        5.07     20.02 o 
   3   2  15        4.42       48.05     38.82 o 
   4   2  15      433.04      411.89     74.36 o 
   5   2  15       15.82      -39.06     44.95 o 
  -8   3  15       17.30       74.30     28.55 o 
  -7   3  15      251.26      131.74     92.32 o 
  -6   3  15       87.73       99.46     30.38 o 
  -5   3  15     1149.51     1163.56    137.46 o 
  -4   3  15      185.00      179.47     37.70 o 
  -3   3  15      266.17      289.08     54.44 o 
  -2   3  15       23.35       67.05     20.02 o 
  -1   3  15      957.74     1105.52     97.99 o 
   0   3  15       35.78       98.83     20.67 o 
   1   3  15        4.45       20.89     26.22 o 
   2   3  15       61.57       40.43     17.68 o 
   3   3  15       26.45       -1.96     21.45 o 
   4   3  15        3.19       -7.56     34.20 o 
   5   3  15       53.18       56.50     53.72 o 
  -8   4  15       12.29       28.01     23.10 o 
  -7   4  15      261.99      269.87     63.72 o 
  -6   4  15       68.36       50.65     51.79 o 
  -5   4  15      174.27      197.36     60.05 o 
  -4   4  15       92.69       62.65     21.51 o 
  -3   4  15       27.06       10.65     20.21 o 
  -2   4  15      313.33      411.79     59.37 o 
  -1   4  15       11.32        7.10     13.92 o 
   0   4  15        1.04       24.13     21.76 o 
   1   4  15     1083.71     1189.10     91.88 o 
   2   4  15      178.58      126.31     27.92 o 
   3   4  15       69.90       50.27     18.14 o 
   4   4  15        1.16       -6.50     18.04 o 
   5   4  15      135.97      252.41     86.29 o 
  -8   5  15        0.42       14.30     34.89 o 
  -7   5  15       13.78       30.56     43.00 o 
  -6   5  15       21.35       -7.13     49.09 o 
  -5   5  15      474.36      406.05     78.50 o 
  -4   5  15        2.41        3.10     16.78 o 
  -3   5  15        1.05       29.29     22.57 o 
  -2   5  15        6.84       10.89     18.90 o 
  -1   5  15       85.67       65.82     25.23 o 
   0   5  15       17.81       30.43     22.71 o 
   1   5  15      103.98      118.91     26.87 o 
   2   5  15       43.38       38.99     16.46 o 
   3   5  15       28.90       -7.41     13.93 o 
   4   5  15      104.37       69.08     54.36 o 
   5   5  15      151.47      169.69     84.59 o 
  -8   6  15        1.05        6.74     25.00 o 
  -7   6  15       31.70       53.74     35.75 o 
  -6   6  15      116.25      156.86     67.05 o 
  -5   6  15      272.27      224.84     61.93 o 
  -4   6  15      410.51      568.03     76.22 o 
  -3   6  15        7.51       22.56     28.86 o 
  -2   6  15      242.15      294.06     58.50 o 
  -1   6  15      148.10      120.80     30.89 o 
   0   6  15       59.08       41.70     17.40 o 
   1   6  15      518.42      503.64     64.60 o 
   2   6  15       10.74      -12.54     16.24 o 
   3   6  15       12.69        2.41     16.73 o 
   4   6  15      252.53      199.40     44.12 o 
   5   6  15        2.87        5.03     33.65 o 
  -7   7  15        6.82        1.32     20.78 o 
  -6   7  15      130.02       60.78     20.78 o 
  -5   7  15        5.17      -16.50     33.28 o 
  -4   7  15     1118.85     1223.91    140.65 o 
  -3   7  15        0.59       20.68     26.63 o 
  -2   7  15       50.83       44.97     31.46 o 
  -1   7  15       30.20       14.50     19.02 o 
   0   7  15       32.26       37.55     14.64 o 
   1   7  15       74.78       92.38     27.29 o 
   2   7  15      225.18      215.99     42.86 o 
   3   7  15      307.85      336.52     55.80 o 
   4   7  15       72.04       50.20     23.89 o 
   5   7  15       10.75       -7.85     26.54 o 
  -7   8  15       21.49       30.29     30.71 o 
  -6   8  15       37.65      -14.99     28.03 o 
  -5   8  15       19.52       42.81     33.64 o 
  -4   8  15      307.34      329.15     71.30 o 
  -3   8  15     1081.66     1126.87    116.50 o 
  -2   8  15      447.47      463.30     74.37 o 
  -1   8  15      150.16      100.01     38.24 o 
   0   8  15       30.74       14.35     17.95 o 
   1   8  15       10.95       18.74     11.72 o 
   2   8  15        3.85       19.30     22.43 o 
   3   8  15       16.79       18.39     18.21 o 
   4   8  15      202.06      182.81     46.81 o 
   5   8  15      214.14      182.20     52.15 o 
  -7   9  15      150.99      171.32     50.61 o 
  -6   9  15       10.21       -5.90     33.74 o 
  -5   9  15      729.69      716.38    111.55 o 
  -4   9  15        1.68        0.31     24.77 o 
  -3   9  15        0.93       20.82     22.58 o 
  -2   9  15      310.71      312.66     58.96 o 
  -1   9  15      569.42      722.08     85.46 o 
   0   9  15        0.31      -12.84     19.49 o 
   1   9  15      180.05      200.46     40.74 o 
   2   9  15        2.09       13.86     10.38 o 
   3   9  15      693.79      720.57     97.96 o 
   4   9  15        0.19        9.36     23.86 o 
  -7  10  15       72.94       78.21     47.03 o 
  -6  10  15      516.30      592.30    107.12 o 
  -5  10  15        2.54       45.83     25.57 o 
  -4  10  15       50.96        5.21     30.95 o 
  -3  10  15      717.71      829.63     99.31 o 
  -2  10  15      189.94      194.88     48.23 o 
  -1  10  15      135.61      169.68     41.63 o 
   0  10  15      258.12      246.82     42.94 o 
   1  10  15       17.30       15.31     23.58 o 
   2  10  15      457.96      521.27     83.45 o 
   3  10  15      166.75      161.18     43.58 o 
   4  10  15      369.84      345.79     68.77 o 
  -7  11  15        0.15       46.84     45.56 o 
  -6  11  15      105.18      124.54     42.05 o 
  -5  11  15       26.39       29.75     11.63 o 
  -4  11  15      240.48      278.52     68.21 o 
  -3  11  15        3.91       63.68     33.20 o 
  -2  11  15     1027.93     1095.49    112.31 o 
  -1  11  15       17.54        8.96     17.83 o 
   0  11  15      209.55      154.63     33.14 o 
   1  11  15       66.24       34.30     38.23 o 
   2  11  15      252.77      383.71     72.56 o 
   3  11  15       50.16       27.60     20.52 o 
   4  11  15        2.08      -35.86     35.86 o 
  -7  12  15      226.47      287.02     70.92 o 
  -6  12  15      370.17      439.23     94.81 o 
  -5  12  15      311.96      353.09     78.61 o 
  -4  12  15        5.31        9.86     26.93 o 
  -3  12  15     1127.86     1176.69    119.97 o 
  -2  12  15       51.75       23.30     18.53 o 
  -1  12  15      280.36      344.13     56.37 o 
   0  12  15      128.34       71.33     17.50 o 
   1  12  15      606.78      706.39     88.66 o 
   2  12  15        0.22       35.47     28.85 o 
   3  12  15        8.22       -0.15     27.09 o 
   4  12  15       50.99       10.04     23.21 o 
  -6  13  15       24.52       48.94     36.75 o 
  -5  13  15      606.40      772.18    122.53 o 
  -4  13  15      543.57      548.78     93.91 o 
  -3  13  15        7.04       46.49     34.70 o 
  -2  13  15       83.68       64.99     33.49 o 
  -1  13  15      251.41      286.44     82.37 o 
   0  13  15       25.15        5.05     18.34 o 
   1  13  15       41.85       69.93     49.50 o 
   2  13  15       65.41       98.08     38.04 o 
   3  13  15      172.16      273.38     64.24 o 
   4  13  15       23.27        0.44     30.62 o 
  -6  14  15       11.49       49.67     38.73 o 
  -5  14  15        2.12        4.52     23.83 o 
  -4  14  15      262.07      412.49     86.29 o 
  -3  14  15        3.61       -7.99     16.44 o 
  -2  14  15       20.09       45.06     29.76 o 
  -1  14  15       58.07       89.01     36.80 o 
   0  14  15       78.18       41.90     40.87 o 
   1  14  15        4.93      -32.59     38.78 o 
   2  14  15       63.43       90.51     38.65 o 
   3  14  15        2.57       32.01     23.00 o 
  -6  15  15       20.10        7.32     23.15 o 
  -5  15  15       15.42        6.97     19.22 o 
  -4  15  15      309.36      324.49     74.85 o 
  -3  15  15       13.07        1.05     35.02 o 
  -2  15  15       39.26       33.57     13.30 o 
  -1  15  15        0.15       55.09     31.66 o 
   0  15  15       39.92       27.84     36.19 o 
   1  15  15       13.50       -2.78     31.08 o 
   2  15  15      253.64      343.52     76.63 o 
   3  15  15        0.26      -15.70     15.70 o 
  -5  16  15        0.09       -3.72     13.77 o 
  -4  16  15      144.73      180.83     54.41 o 
  -3  16  15       84.69       80.48     39.87 o 
  -2  16  15      146.14       92.94     85.32 o 
  -1  16  15       26.18       13.76     33.95 o 
   0  16  15        4.73       13.93     31.24 o 
   1  16  15      143.55       84.77     51.73 o 
   2  16  15       29.93       39.82     52.74 o 
   3  16  15       19.91       52.34     24.86 o 
  -5  17  15       18.80        4.33     30.97 o 
  -4  17  15        6.63       16.94     38.56 o 
  -3  17  15       30.85       10.92     43.18 o 
  -2  17  15       57.84       29.31     71.28 o 
  -1  17  15      116.85       46.70     88.04 o 
   0  17  15        0.20       -6.72     22.95 o 
   1  17  15        1.81      -48.43     48.43 o 
   2  17  15       22.20       65.76     47.33 o 
  -4  18  15        0.33      -12.63     33.92 o 
  -3  18  15      194.70      191.85     74.63 o 
  -2  18  15       12.66       31.37     22.17 o 
  -1  18  15       28.33       16.58     27.07 o 
   0  18  15       17.64      -39.03     39.03 o 
   1  18  15      102.64       19.77     54.02 o 
   2  18  15       27.56       45.03     49.59 o 
  -4  19  15       58.37       70.83     41.45 o 
  -3  19  15        4.45       -9.40     15.79 o 
  -2  19  15       87.45       88.12     50.59 o 
  -1  19  15      109.63       49.08     50.18 o 
   0  19  15      175.34      159.65     61.55 o 
   1  19  15        9.56      -23.24     34.76 o 
  -3  20  15       32.78       33.20     37.42 o 
  -2  20  15       44.95        2.81     62.01 o 
  -1  20  15        2.91       13.08     25.78 o 
   0  20  15      287.12      343.66    100.92 o 
  -6   0  16       50.25       -8.08     23.60 o 
  -4   0  16     1308.13     1438.63    162.95 o 
  -2   0  16      699.93      638.52    112.14 o 
   0   0  16      752.59      765.18    120.18 o 
   2   0  16      694.58      828.21    135.65 o 
   4   0  16       48.13       20.77      4.22 o 
  -7   1  16      148.74      128.14     99.91 o 
  -6   1  16       61.80       21.44     30.97 o 
  -5   1  16      126.28       75.61     29.35 o 
  -4   1  16      322.32      380.76     59.31 o 
  -3   1  16      529.72      634.02     76.57 o 
  -2   1  16      474.41      526.92     71.30 o 
  -1   1  16      145.66      116.82     21.97 o 
   0   1  16      185.69      134.35     22.67 o 
   1   1  16      229.77      232.90     48.30 o 
   2   1  16       32.09       31.72     22.88 o 
   3   1  16       12.27        1.08     20.82 o 
   4   1  16      289.14      348.57     69.08 o 
  -7   2  16      161.47      167.22     72.78 o 
  -6   2  16      111.66       69.28     41.84 o 
  -5   2  16      677.04      536.59     94.92 o 
  -4   2  16        4.43       19.49     20.91 o 
  -3   2  16        2.75        4.52     14.42 o 
  -2   2  16       41.31       24.27     16.76 o 
  -1   2  16      432.36      471.86     64.84 o 
   0   2  16        0.34       -3.00     23.82 o 
   1   2  16       67.14      101.49     25.85 o 
   2   2  16       71.00       64.82     18.90 o 
   3   2  16      164.16      174.79     47.11 o 
   4   2  16        0.03      -21.95     24.82 o 
  -7   3  16       70.29      104.07     58.56 o 
  -6   3  16      576.91      374.99     92.49 o 
  -5   3  16      654.31      590.64    100.04 o 
  -4   3  16      243.73      264.41     50.84 o 
  -3   3  16      135.30      127.60     25.15 o 
  -2   3  16        5.89       -6.61     18.78 o 
  -1   3  16       70.76       59.66     28.49 o 
   0   3  16      449.93      536.70     70.86 o 
   1   3  16      428.50      574.18     77.21 o 
   2   3  16       14.03       34.54     29.51 o 
   3   3  16        5.17       15.58     24.50 o 
   4   3  16        8.65        8.68     29.39 o 
  -7   4  16       28.28       78.44     40.52 o 
  -6   4  16       13.38       -9.83     37.98 o 
  -5   4  16       10.94       26.75     30.06 o 
  -4   4  16     1385.58     1350.32    111.53 o 
  -3   4  16      200.98      245.93     46.15 o 
  -2   4  16       50.81       44.56     18.14 o 
  -1   4  16        0.22        5.30     18.87 o 
   0   4  16      653.37      742.74     83.87 o 
   1   4  16      380.14      399.89     60.33 o 
   2   4  16       29.56       43.25     14.65 o 
   3   4  16        0.08      -15.36     15.36 o 
   4   4  16      182.59      113.81     44.30 o 
  -7   5  16        8.24       57.22     47.36 o 
  -6   5  16      224.89      152.48     79.38 o 
  -5   5  16       25.60       36.83     12.30 o 
  -4   5  16      355.45      390.84     74.05 o 
  -3   5  16      160.81      167.28     45.07 o 
  -2   5  16       60.64      112.49     33.28 o 
  -1   5  16      319.65      258.68     46.24 o 
   0   5  16       94.12       89.28     38.89 o 
   1   5  16       41.21       46.07     42.10 o 
   2   5  16      495.23      555.82     84.94 o 
   3   5  16        2.32        3.46     21.99 o 
   4   5  16        1.08      -15.78     36.15 o 
  -7   6  16      124.91      111.37     48.01 o 
  -6   6  16      133.48       86.21     42.52 o 
  -5   6  16       99.00       71.29     31.36 o 
  -4   6  16      467.07      414.52     74.84 o 
  -3   6  16      396.22      431.96     66.49 o 
  -2   6  16        0.09       -2.48     23.31 o 
  -1   6  16      138.49      188.51     38.88 o 
   0   6  16       37.38       28.17     22.24 o 
   1   6  16       47.43       52.14     31.27 o 
   2   6  16        6.72       11.61     29.84 o 
   3   6  16      322.23      397.06     73.32 o 
   4   6  16        1.42      -15.91     24.75 o 
  -7   7  16        7.27       15.65     37.91 o 
  -6   7  16        6.18       -8.68     44.34 o 
  -5   7  16      253.14      226.91     57.28 o 
  -4   7  16        1.04        7.98     21.73 o 
  -3   7  16      783.30      881.99    107.58 o 
  -2   7  16      470.42      497.01     88.27 o 
  -1   7  16       95.75       52.86     14.52 o 
   0   7  16       55.92       38.71     26.08 o 
   1   7  16      113.13      147.28     38.33 o 
   2   7  16        7.07       42.89     31.58 o 
   3   7  16        0.81       16.55     29.29 o 
   4   7  16       40.05       20.72     18.26 o 
  -7   8  16        1.60       57.73     38.48 o 
  -6   8  16      101.19      131.47     55.45 o 
  -5   8  16      272.03      242.19     58.67 o 
  -4   8  16      338.69      379.68     70.48 o 
  -3   8  16        0.10       25.21     23.01 o 
  -2   8  16      185.97      225.39     62.80 o 
  -1   8  16       58.89       82.05     15.28 o 
   0   8  16      147.79      178.30     37.20 o 
   1   8  16        0.01       -6.40     23.24 o 
   2   8  16        0.73       -5.00     26.42 o 
   3   8  16       86.42       58.40     33.75 o 
   4   8  16      139.43      156.68     56.64 o 
  -7   9  16        4.80       57.12     27.64 o 
  -6   9  16      168.20      203.00     57.71 o 
  -5   9  16       63.48       73.43     42.31 o 
  -4   9  16      127.02       97.99     39.97 o 
  -3   9  16        3.22       -2.93     16.06 o 
  -2   9  16     1388.90     1438.72    146.87 o 
  -1   9  16        2.92       -3.57     25.15 o 
   0   9  16        4.84       24.35     21.09 o 
   1   9  16       22.96       16.53     15.63 o 
   2   9  16       70.92       70.60     43.40 o 
   3   9  16      167.49      102.68     40.33 o 
   4   9  16      350.25      300.29     73.87 o 
  -7  10  16       54.31       87.23     46.60 o 
  -6  10  16        1.46       68.73     41.91 o 
  -5  10  16      118.07      144.03     57.83 o 
  -4  10  16       30.69       28.63      6.88 o 
  -3  10  16      395.89      433.56     77.79 o 
  -2  10  16      117.40       82.11     39.19 o 
  -1  10  16      458.19      543.94     77.58 o 
   0  10  16      104.31       89.67     30.35 o 
   1  10  16        2.44       -5.71     33.52 o 
   2  10  16       24.83       45.17     30.51 o 
   3  10  16      154.49      121.65     43.55 o 
  -6  11  16       10.94       17.62     39.76 o 
  -5  11  16      134.41      211.20     69.11 o 
  -4  11  16       73.83       65.18     35.51 o 
  -3  11  16      810.16      993.90    112.72 o 
  -2  11  16        9.09        7.80     15.86 o 
  -1  11  16       10.69       46.97     36.02 o 
   0  11  16      213.87      134.68     40.74 o 
   1  11  16      269.67      275.85     53.40 o 
   2  11  16      159.43      252.16     60.66 o 
   3  11  16       17.48       12.57     36.00 o 
  -6  12  16      162.55      107.46     56.07 o 
  -5  12  16       56.83       69.52     39.30 o 
  -4  12  16      472.57      536.97     85.69 o 
  -3  12  16       28.05       49.89     26.13 o 
  -2  12  16       99.05       71.84     26.69 o 
  -1  12  16       14.19       -3.54     31.94 o 
   0  12  16        1.22        2.42     26.84 o 
   1  12  16        0.09      -36.83     36.83 o 
   2  12  16       41.95      113.92     42.84 o 
   3  12  16       11.53       -9.10     24.94 o 
  -6  13  16      214.72      203.10     62.80 o 
  -5  13  16       11.71       56.39     29.92 o 
  -4  13  16        7.47       17.67     30.21 o 
  -3  13  16      194.65      221.74     52.85 o 
  -2  13  16      260.98      125.73     92.21 o 
  -1  13  16      217.40      291.98     67.98 o 
   0  13  16      144.32      134.43     33.50 o 
   1  13  16        0.54        6.61     27.83 o 
   2  13  16      206.37      313.67     70.99 o 
   3  13  16       26.81       45.59     34.27 o 
  -5  14  16       75.70       69.02     36.17 o 
  -4  14  16      166.84      115.88     28.13 o 
  -3  14  16       24.98       27.61     17.61 o 
  -2  14  16       79.86       62.72     48.60 o 
  -1  14  16      212.37      396.32     81.57 o 
   0  14  16       33.30       10.54     30.95 o 
   1  14  16       25.62       72.36     43.96 o 
   2  14  16       61.05      130.80     47.22 o 
  -5  15  16       31.42      105.69     43.94 o 
  -4  15  16       10.80       54.24     33.64 o 
  -3  15  16      131.93      141.77     49.82 o 
  -2  15  16        2.47       -1.09     34.71 o 
  -1  15  16      249.88      403.25     84.77 o 
   0  15  16       10.95       30.37     36.28 o 
   1  15  16       33.24      -21.96     21.96 o 
   2  15  16        0.65       62.61     55.22 o 
  -5  16  16        8.53      -10.04     28.15 o 
  -4  16  16       33.30       62.88     26.38 o 
  -3  16  16       75.80       90.12     31.77 o 
  -2  16  16       82.62       49.63     59.41 o 
  -1  16  16       29.71      116.07     80.99 o 
   0  16  16      155.83      173.89     67.40 o 
   1  16  16       18.87      -55.86     60.37 o 
   2  16  16        0.17       56.28     51.58 o 
  -4  17  16        6.88       45.35     51.43 o 
  -3  17  16      109.31      105.51     59.29 o 
  -2  17  16      198.63      179.98     97.38 o 
  -1  17  16      133.07       81.22     49.39 o 
   0  17  16        2.44       38.73     47.19 o 
   1  17  16        2.74      -19.58     39.02 o 
  -3  18  16       56.99      116.45     56.82 o 
  -2  18  16       26.36       69.84     44.08 o 
  -1  18  16       24.94       96.81     56.34 o 
   0  18  16      274.90      356.33     99.93 o 
  -2  19  16        1.03      -16.72     16.72 o 
  -1  19  16        2.19       51.63     46.05 o 
  -7   0  17       13.85       88.75     94.53 o 
  -5   0  17       77.31       27.78     25.52 o 
  -3   0  17      741.47      842.11    128.92 o 
  -1   0  17      538.05      689.42    115.59 o 
   1   0  17       34.27      110.00     57.20 o 
   3   0  17        0.54       -0.42     29.71 o 
  -7   1  17      166.93       34.64     81.30 o 
  -6   1  17        0.97      -24.86     27.24 o 
  -5   1  17       23.39       -8.57     18.60 o 
  -4   1  17      311.02      360.76     58.71 o 
  -3   1  17      174.41      174.85     42.69 o 
  -2   1  17       71.55       94.29     18.24 o 
  -1   1  17       75.05       44.96     16.99 o 
   0   1  17       31.88       21.72     24.77 o 
   1   1  17      256.56      363.09     64.20 o 
   2   1  17       65.63       60.99     20.01 o 
   3   1  17       28.37       44.44     25.34 o 
   4   1  17       21.80       50.16     47.35 o 
  -7   2  17        3.51       67.67    104.49 o 
  -6   2  17      117.94       85.25     16.04 o 
  -5   2  17       80.28       73.58     29.48 o 
  -4   2  17       97.11       63.63     26.68 o 
  -3   2  17       23.49       34.25     20.25 o 
  -2   2  17      366.38      434.01     66.65 o 
  -1   2  17       73.40       35.07     19.32 o 
   0   2  17       92.03      109.82     18.84 o 
   1   2  17        5.60       19.38     29.29 o 
   2   2  17      280.97      405.64     69.96 o 
   3   2  17       10.03        2.91     12.79 o 
   4   2  17        0.12      -13.24     30.02 o 
  -7   3  17        3.53       65.73     63.48 o 
  -6   3  17      175.07      129.05     48.79 o 
  -5   3  17       51.70       37.31     26.47 o 
  -4   3  17      543.93      585.75     76.71 o 
  -3   3  17      184.90      172.43     38.23 o 
  -2   3  17        1.01       10.68     21.89 o 
  -1   3  17        4.89      -13.42     13.42 o 
   0   3  17      333.52      329.58     57.03 o 
   1   3  17        2.92       12.14     35.91 o 
   2   3  17       21.22       49.33     34.78 o 
   3   3  17       50.69       52.59     17.32 o 
   4   3  17       80.31       57.72     24.84 o 
  -7   4  17        2.35       89.32     59.72 o 
  -6   4  17        6.07      -32.64     32.64 o 
  -5   4  17      768.35      694.42    103.14 o 
  -4   4  17      503.90      508.96     86.67 o 
  -3   4  17       60.83       44.62     39.12 o 
  -2   4  17      114.91       95.12     32.98 o 
  -1   4  17      181.33      162.71     40.01 o 
   0   4  17        1.41       -6.24     40.51 o 
   1   4  17      183.19      279.11     53.86 o 
   2   4  17      146.24      202.33     49.98 o 
   3   4  17      160.49      162.20     46.61 o 
   4   4  17        5.65        7.94     27.30 o 
  -7   5  17       35.55       27.74     32.07 o 
  -6   5  17      132.66       60.77     29.53 o 
  -5   5  17        1.77       26.16     21.08 o 
  -4   5  17      146.71      155.72     50.99 o 
  -3   5  17      967.96     1089.78    102.80 o 
  -2   5  17      117.76      125.19     38.64 o 
  -1   5  17      227.94      240.89     43.63 o 
   0   5  17      248.47      201.08     52.88 o 
   1   5  17      427.98      478.96     82.89 o 
   2   5  17        1.82        9.45     25.30 o 
   3   5  17      135.54      158.87     45.09 o 
  -7   6  17       20.45       95.09     53.27 o 
  -6   6  17       84.35       41.97     27.36 o 
  -5   6  17      252.87      229.66     58.17 o 
  -4   6  17      222.65      247.34     55.46 o 
  -3   6  17        1.94       62.15     40.66 o 
  -2   6  17     1106.05     1340.24    116.25 o 
  -1   6  17       29.40        3.00     22.98 o 
   0   6  17       82.75       55.13     25.91 o 
   1   6  17        0.99       10.77     32.20 o 
   2   6  17      125.85      134.74     32.46 o 
   3   6  17       28.88       46.35     26.14 o 
  -6   7  17       26.07       94.11     41.25 o 
  -5   7  17       13.77        8.57     38.26 o 
  -4   7  17      411.58      437.84     77.79 o 
  -3   7  17      297.42      302.01     69.68 o 
  -2   7  17       30.30       51.58     32.06 o 
  -1   7  17       42.90       50.07     24.86 o 
   0   7  17      292.96      370.98     68.59 o 
   1   7  17       29.23       25.08     26.76 o 
   2   7  17        2.15        0.75     25.06 o 
   3   7  17        5.30       -0.77     17.83 o 
  -6   8  17        3.20       -7.60     33.35 o 
  -5   8  17      163.37      165.00     48.49 o 
  -4   8  17       67.40       79.24     36.99 o 
  -3   8  17      111.75      104.82     38.46 o 
  -2   8  17      134.46      160.15     46.08 o 
  -1   8  17      449.07      590.23     87.35 o 
   0   8  17       57.97       41.39     32.50 o 
   1   8  17       89.97       59.10     39.32 o 
   2   8  17       11.63       31.97     30.03 o 
   3   8  17       76.42       47.83     29.51 o 
  -6   9  17       25.95       27.78     35.99 o 
  -5   9  17       27.84       57.42     54.24 o 
  -4   9  17       50.42       17.06     28.29 o 
  -3   9  17      350.75      320.93     69.41 o 
  -2   9  17       46.67       89.08     44.17 o 
  -1   9  17      177.49      229.24     48.47 o 
   0   9  17       22.00       24.02     15.93 o 
   1   9  17       31.14       23.91     21.22 o 
   2   9  17       15.50      -13.59     34.52 o 
   3   9  17       40.62       55.82     33.73 o 
  -6  10  17       92.09       68.61     36.61 o 
  -5  10  17        9.63       -5.25     33.26 o 
  -4  10  17      142.97      147.39     39.20 o 
  -3  10  17       75.75       77.28     37.00 o 
  -2  10  17      292.31      352.91     78.30 o 
  -1  10  17       28.60       35.85     17.81 o 
   0  10  17      276.82      266.53     58.31 o 
   1  10  17        1.89       -6.76     12.75 o 
   2  10  17      251.88      254.24     60.36 o 
   3  10  17        0.05       15.42     33.80 o 
  -6  11  17        9.29       20.92     27.13 o 
  -5  11  17        1.07        7.43     27.40 o 
  -4  11  17      122.54      101.51     29.57 o 
  -3  11  17       65.05       89.43     39.10 o 
  -2  11  17       64.86      101.46     40.31 o 
  -1  11  17       39.18       71.89     31.29 o 
   0  11  17       44.77       64.00     48.51 o 
   1  11  17        3.42        3.96     24.08 o 
   2  11  17       21.37       47.76     37.76 o 
  -5  12  17       45.04       83.12     43.66 o 
  -4  12  17       38.29       24.74      8.59 o 
  -3  12  17       41.87       49.08     39.81 o 
  -2  12  17       56.86       85.71     45.97 o 
  -1  12  17        3.63       -9.96     32.53 o 
   0  12  17       20.01      -21.99     21.99 o 
   1  12  17       38.49       36.76     21.63 o 
   2  12  17      135.58      141.24     46.68 o 
  -5  13  17       48.73      105.62     48.58 o 
  -4  13  17       43.23       29.45     24.58 o 
  -3  13  17      399.12      368.35     85.24 o 
  -2  13  17       44.65       48.64     41.04 o 
  -1  13  17       20.85       43.98     59.45 o 
   0  13  17       22.90       19.40     17.60 o 
   1  13  17       53.05       50.01     32.20 o 
   2  13  17        0.04        3.60     30.11 o 
  -5  14  17       32.91       87.86     42.29 o 
  -4  14  17       17.47       13.72     41.51 o 
  -3  14  17       10.47       22.44     18.29 o 
  -2  14  17      193.51      170.78     49.27 o 
  -1  14  17      297.56      488.01     93.68 o 
   0  14  17        7.13       42.43     26.01 o 
   1  14  17       32.65       -8.42     27.97 o 
  -4  15  17       77.11       55.49     31.89 o 
  -3  15  17      134.69      148.98     72.23 o 
  -2  15  17       30.88       43.59     61.80 o 
  -1  15  17       69.42       94.35     69.98 o 
   0  15  17      350.31      563.80    103.61 o 
   1  15  17        7.41      -31.73     31.73 o 
  -3  16  17       18.54        0.81     34.93 o 
  -2  16  17      254.67      253.34     89.76 o 
  -1  16  17      142.04      250.11     83.64 o 
   0  16  17       78.03       84.81     38.37 o 
  -2  17  17        7.96       26.66     39.79 o 
  -1  17  17      143.24      368.60    114.83 o 
  -6   0  18      106.52      130.15     57.28 o 
  -4   0  18       79.71      102.76     52.52 o 
  -2   0  18       43.83       87.07     43.03 o 
   0   0  18       51.19       25.47     43.19 o 
   2   0  18      208.83      287.57     91.31 o 
  -6   1  18        0.93      -17.15     17.15 o 
  -5   1  18        0.64       -3.77     19.47 o 
  -4   1  18      129.21      121.16     29.00 o 
  -3   1  18       30.50       42.64     15.90 o 
  -2   1  18      484.11      499.12     73.33 o 
  -1   1  18      161.36      181.74     29.83 o 
   0   1  18      143.01      115.94     33.99 o 
   1   1  18        0.09       38.17     24.74 o 
   2   1  18       36.63       71.38     26.67 o 
   3   1  18       66.49      155.57     44.69 o 
  -6   2  18       91.07       23.86     32.36 o 
  -5   2  18       58.31       67.23     35.20 o 
  -4   2  18       16.48        2.28     17.85 o 
  -3   2  18      666.10      771.34     89.52 o 
  -2   2  18       79.35       72.37     22.43 o 
  -1   2  18        2.96        3.86     25.09 o 
   0   2  18      159.09      196.94     40.97 o 
   1   2  18      219.47      247.64     51.38 o 
   2   2  18       98.86      128.75     31.30 o 
   3   2  18        4.95       24.86     20.01 o 
  -6   3  18        0.52      -20.45     20.84 o 
  -5   3  18      239.87      243.51     57.56 o 
  -4   3  18        9.70       33.57     26.52 o 
  -3   3  18       14.01       19.56     15.67 o 
  -2   3  18        0.64       32.28     15.20 o 
  -1   3  18      326.93      370.16     62.13 o 
   0   3  18       85.35       55.33     29.04 o 
   1   3  18        1.59       28.81     37.29 o 
   2   3  18       86.53      110.27     39.27 o 
   3   3  18       86.34      111.14     46.05 o 
  -6   4  18      121.57       33.99     42.00 o 
  -5   4  18       32.88       21.67     17.16 o 
  -4   4  18      344.94      404.41     77.67 o 
  -3   4  18       69.17       76.64     25.91 o 
  -2   4  18      646.32      816.72     95.98 o 
  -1   4  18       31.63       59.89     27.04 o 
   0   4  18      154.87      122.22     39.14 o 
   1   4  18      129.76      157.31     43.24 o 
   2   4  18        0.40        4.02     21.40 o 
   3   4  18        6.88        5.01     21.58 o 
  -6   5  18       57.80       -7.02     41.58 o 
  -5   5  18       28.51       45.82     31.98 o 
  -4   5  18      353.95      440.14     79.56 o 
  -3   5  18       57.53       92.43     31.24 o 
  -2   5  18      548.76      670.17     86.04 o 
  -1   5  18      275.05      332.27     60.99 o 
   0   5  18       95.57       60.16     25.40 o 
   1   5  18       15.02      -10.12     10.12 o 
   2   5  18      195.70      247.16     65.25 o 
   3   5  18       28.04       20.56     10.59 o 
  -6   6  18       14.39       -3.97     29.22 o 
  -5   6  18        6.10      -10.85     19.20 o 
  -4   6  18       88.88      147.24     47.32 o 
  -3   6  18      491.85      663.08     95.46 o 
  -2   6  18       43.82       69.20     20.91 o 
  -1   6  18      138.17      152.84     50.68 o 
   0   6  18       25.88       21.71     14.18 o 
   1   6  18      201.98      166.56     44.06 o 
   2   6  18        6.52       13.60     25.72 o 
  -6   7  18       50.78        4.78     11.35 o 
  -5   7  18      175.25      133.83     34.43 o 
  -4   7  18      183.06      135.68     56.93 o 
  -3   7  18        5.87       18.22     33.01 o 
  -2   7  18      105.04      102.20     31.85 o 
  -1   7  18      547.45      738.77    103.53 o 
   0   7  18        0.31       -2.67     29.18 o 
   1   7  18        0.08      -16.02     33.57 o 
   2   7  18       24.86       35.36     26.21 o 
  -6   8  18      108.72      140.37     51.61 o 
  -5   8  18       20.74       25.77     31.47 o 
  -4   8  18        9.99       31.19     27.07 o 
  -3   8  18        0.73       48.39     36.40 o 
  -2   8  18      126.49      129.09     41.85 o 
  -1   8  18        7.74        0.47     16.92 o 
   0   8  18      496.47      548.90     87.37 o 
   1   8  18        5.00        2.84     37.34 o 
   2   8  18      185.57      202.15     62.13 o 
  -5   9  18       72.01       64.93     18.41 o 
  -4   9  18      140.52      150.89     52.56 o 
  -3   9  18        5.49       26.38     24.33 o 
  -2   9  18       63.84      116.39     34.93 o 
  -1   9  18        5.11       15.53     15.10 o 
   0   9  18       13.00       26.18     30.78 o 
   1   9  18       73.21       50.36     34.38 o 
   2   9  18       20.88       48.96     54.69 o 
  -5  10  18        1.04       -0.92     20.15 o 
  -4  10  18       17.05       20.25     12.02 o 
  -3  10  18      369.17      248.78     95.53 o 
  -2  10  18       23.97       35.02     17.64 o 
  -1  10  18       16.00       72.55     44.60 o 
   0  10  18       73.48       72.23     33.82 o 
   1  10  18       88.03      105.36     48.63 o 
   2  10  18      138.48      151.27     66.37 o 
  -5  11  18       34.33       44.29     39.58 o 
  -4  11  18        6.34       -7.70     25.83 o 
  -3  11  18      110.37      145.91     53.84 o 
  -2  11  18        1.65       -0.05     53.23 o 
  -1  11  18       80.74      111.62     50.08 o 
   0  11  18        3.20       16.23     23.15 o 
   1  11  18        8.35       14.82     16.65 o 
  -4  12  18        7.06        8.94     11.94 o 
  -3  12  18      271.52      232.66     75.07 o 
  -2  12  18      211.66      336.22     92.91 o 
  -1  12  18       22.37       24.47     28.25 o 
   0  12  18       44.07       31.13     28.10 o 
   1  12  18       29.57       23.90     20.65 o 
  -4  13  18       41.41       39.85     15.61 o 
  -3  13  18        0.03       26.38     25.13 o 
  -2  13  18       71.90       69.71     33.86 o 
  -1  13  18        7.67        7.34     39.88 o 
   0  13  18       86.83       46.59     31.86 o 
  -3  14  18        2.97       11.38     36.00 o 
  -2  14  18      188.79      216.97     81.63 o 
  -1  14  18        3.12       52.26     39.69 o 
   0  14  18       43.35      111.24     46.48 o 
  -2  15  18       17.36       59.28     49.40 o 
  -1  15  18      596.25      913.89    205.07 o 
  -5   0  19        6.76       50.21     52.74 o 
  -3   0  19      311.53      264.94     75.49 o 
  -1   0  19      345.66      534.70    116.18 o 
   1   0  19       35.28       23.95     26.99 o 
  -6   1  19       18.27      -22.99     30.77 o 
  -5   1  19      142.72      229.16     72.59 o 
  -4   1  19       19.16       51.56     27.20 o 
  -3   1  19      117.93      120.93     23.81 o 
  -2   1  19      519.84      579.34     80.68 o 
  -1   1  19       26.87       55.34     19.88 o 
   0   1  19        0.23      -13.33     16.16 o 
   1   1  19      297.35      369.93     68.00 o 
   2   1  19       77.39      100.20     42.67 o 
  -5   2  19        2.95       31.94     46.45 o 
  -4   2  19      101.48      154.10     46.59 o 
  -3   2  19       67.78       47.43     19.75 o 
  -2   2  19        0.07       15.52     20.15 o 
  -1   2  19        6.26        1.84     19.05 o 
   0   2  19      270.88      356.37     64.94 o 
   1   2  19       27.06       25.43     32.26 o 
   2   2  19       47.16      116.35     33.64 o 
  -5   3  19        0.83       -1.66     12.35 o 
  -4   3  19       20.75       47.13     28.88 o 
  -3   3  19       21.86       80.20     27.82 o 
  -2   3  19      331.31      398.25     68.40 o 
  -1   3  19      171.33      192.87     34.73 o 
   0   3  19       61.87       65.41     22.17 o 
   1   3  19        0.86       -1.66     46.76 o 
   2   3  19       33.45       56.18     38.40 o 
  -5   4  19       49.92       27.46     35.98 o 
  -4   4  19        7.92       -3.02      9.25 o 
  -3   4  19       97.39      106.49     39.52 o 
  -2   4  19       75.54      131.38     39.14 o 
  -1   4  19      599.90      682.94     91.07 o 
   0   4  19        0.37      -19.51     22.01 o 
   1   4  19        3.67      -11.05     24.43 o 
   2   4  19        4.46       28.22     30.71 o 
  -5   5  19        4.66       14.73     22.74 o 
  -4   5  19        4.57        7.56     17.04 o 
  -3   5  19      140.46      167.71     48.02 o 
  -2   5  19       84.85      139.21     43.92 o 
  -1   5  19       32.29       75.62     32.62 o 
   0   5  19      111.62      132.40     32.79 o 
   1   5  19       47.14       58.44     28.27 o 
   2   5  19       28.13       47.85     24.51 o 
  -5   6  19        0.37       10.06     33.92 o 
  -4   6  19      106.82      115.35     55.49 o 
  -3   6  19        6.44        0.05     13.17 o 
  -2   6  19       90.71      152.76     46.58 o 
  -1   6  19       64.65       68.35     32.09 o 
   0   6  19      196.65      218.74     54.47 o 
   1   6  19        7.05       17.88     21.70 o 
  -5   7  19        0.85        3.70     17.76 o 
  -4   7  19       12.56       93.52     39.65 o 
  -3   7  19        4.17       -6.33     25.86 o 
  -2   7  19      125.44      130.28     43.69 o 
  -1   7  19       13.32       43.37     22.87 o 
   0   7  19       89.70       71.26     25.91 o 
   1   7  19       80.35       68.23     42.07 o 
  -5   8  19      131.87      120.69     37.48 o 
  -4   8  19        5.34       65.34     37.48 o 
  -3   8  19      113.63      209.39     54.05 o 
  -2   8  19        0.12       -2.74     25.93 o 
  -1   8  19       76.26      111.21     34.66 o 
   0   8  19      110.32      144.90     56.53 o 
   1   8  19        4.20      -27.61     27.61 o 
  -4   9  19        6.91        9.37     20.38 o 
  -3   9  19       37.26       43.83     23.02 o 
  -2   9  19       14.53        8.99     12.60 o 
  -1   9  19       55.53       65.43     32.47 o 
   0   9  19        0.72        0.77     17.84 o 
   1   9  19      231.69      249.13     69.69 o 
  -4  10  19      196.84      176.46     59.81 o 
  -3  10  19      123.13      146.15     55.13 o 
  -2  10  19       46.13       43.87     53.22 o 
  -1  10  19       36.47       16.04     30.12 o 
   0  10  19      130.53      179.76     64.91 o 
  -3  11  19        7.08       -4.00     25.11 o 
  -2  11  19      320.51      457.13     99.28 o 
  -1  11  19       29.25       62.43     46.93 o 
   0  11  19       16.62      -12.28     33.57 o 
  -3  12  19       58.90       72.34     61.76 o 
  -2  12  19        1.72       -1.67     29.52 o 
  -1  12  19      120.74      180.21     56.55 o 
  -4   0  20       55.01       92.97     87.15 o 
  -2   0  20      194.00      162.78     71.20 o 
   0   0  20       12.60        3.39     32.58 o 
  -4   1  20      136.77      160.73     61.42 o 
  -3   1  20      165.06      189.60     45.13 o 
  -2   1  20      156.42      205.51     47.52 o 
  -1   1  20       62.97       52.53     13.27 o 
   0   1  20      150.51      111.77     31.19 o 
   1   1  20       16.81       38.10     22.81 o 
  -4   2  20        0.05       43.85     28.57 o 
  -3   2  20       17.12       66.07     35.40 o 
  -2   2  20       78.02       91.84     35.20 o 
  -1   2  20      411.52      511.22     81.20 o 
   0   2  20       22.70       15.12     17.17 o 
   1   2  20      146.56      166.14     42.53 o 
  -4   3  20        7.90       52.17     32.75 o 
  -3   3  20       10.64        8.29     27.64 o 
  -2   3  20       15.37        9.98     22.38 o 
  -1   3  20       23.15       36.34     28.52 o 
   0   3  20      171.92      187.72     45.09 o 
  -4   4  20        0.38       24.59     28.01 o 
  -3   4  20       32.99        4.67     23.71 o 
  -2   4  20      262.10      352.15     64.54 o 
  -1   4  20        0.31      -15.13     27.17 o 
   0   4  20       32.18       35.63     23.40 o 
  -4   5  20        4.27        0.55     24.56 o 
  -3   5  20       40.05       32.52     17.40 o 
  -2   5  20       12.59       19.76     24.00 o 
  -1   5  20       30.13       32.65     39.36 o 
   0   5  20      233.18      290.46     64.54 o 
  -4   6  20        3.14       15.11     20.55 o 
  -3   6  20       35.44       40.67     25.48 o 
  -2   6  20       50.64       67.05     18.56 o 
  -1   6  20       85.95      139.83     48.98 o 
   0   6  20       59.98       52.16     28.58 o 
  -3   7  20       42.27       51.32     26.27 o 
  -2   7  20       33.15      113.23     43.57 o 
  -1   7  20       20.73       12.94     23.35 o 
  -3   8  20        0.30      -29.37     29.37 o 
  -2   8  20       12.85       48.52     25.13 o 
  -1   8  20       24.35       29.68     36.00 o 
                                                 
